# Supplementary material for: Couples extrinsic emotion regulation questionnaire: Psychometric validation in a Chilean population
Source: PLoS One. 2021 Jun 2;16(6):e0252329. doi: 10.1371/journal.pone.0252329 (PMC8172022; doi:10.1371/journal.pone.0252329)
Supplement: S1 Dataset — (XLSX) [file pone.0252329.s001.xlsx]

## Sheet: Form 1 responses
Time stamp	Full name:	e-mail	Main activity as a psychologist	Indicate the maximum academic degree achieved	1. I gave my partner some helpful advice to make him feel better.	Observations	2. I did something nice with my partner to try to make him feel better.	Observations	I told my partner about his / her qualities to make him / her feel better	Observations	4. I made my partner laugh with the intention of making him feel better.	Observations	5. I listened to my partner's problems to make him / her feel better.	Observations	6. I took time with my partner to try to make him / her feel better.	Observations	1. I told my partner about his / her weaknesses with the intention of making him / her feel worse.	Observations	2. I pretended to be angry or acted like I was angry at my partner to make him / her feel worse.	Observations	3. I expressed to my partner how he / she had made me suffer to try to make him / her feel worse.	Observations	4. I was heavy on my partner to make him / her feel worse.	Observations	5. I complained to my partner for his / her behavior to make him / her feel worse.	Observations	6. I did not consider my partner with the intention of making him feel worse.	Observations
2019-06-25 16:13:43	confidential	confidential	Methodologist	Doctorate	Suitable		Suitable		Essential		Suitable		Essential		Suitable		Essential		Suitable		Suitable		Suitable		Suitable		Suitable
2019-06-25 16:26:17	confidential	confidential	Teaching (all areas)	Doctorate	Essential		Essential		Essential		Essential		Essential		Essential		Essential		Essential		Essential		Essential		Essential		Essential
2019-06-25 16:28:12	confidential	confidential	Methodologist	Master	Suitable	"Helpful advice" is a somewhat unspecific formulation for me as a strategy for emotional restraint. Perhaps it could be "I have advised on a problem"	Essential		Essential		Essential		Essential		Suitable		Suitable	Perhaps a more colloquial formulation such as "flaws" could be more understandable rather than weaknesses.	Essential		Suitable	I would reformulate it to "I told my partner how much he / she had made me suffer to try to make him / her feel worse."	Essential		Essential		Essential
2019-06-25 16:34:43	confidential	confidential	Researcher and Teacher in Social / Community Psychology and Positive Psychology	Doctorate	Essential		Essential		Essential		Essential		Essential		Essential		Suitable	weaknesses could be replaced by another clearer concept, for example, defects	Suitable	Leave only one statement between these two: 1) I pretended to be angry and 2) I acted like I was angry	Suitable	Eliminate "to try" for which the paraphrasing of this item is similar to the others	Essential		Essential		Suitable	Delete "with the intention of" for which the paraphrasing of this item is similar to the others
2019-06-25 16:38:45	confidential	confidential	Health Psychology	Doctorate	Suitable		Essential		Essential		Essential		Suitable		Essential		Essential		Essential		Essential		Essential		Essential		Essential
2019-06-25 16:42:38	confidential	confidential	Methodologist	Doctorate	Essential		Essential		Suitable		Essential		Essential		Essential		Essential		Essential		Suitable		Essential		Suitable		Suitable
2019-06-25 16:49:12	confidential	confidential	Psychotherapy other (adult, child-adolescent)	Master	Suitable	I consider saying useful to be redundant, since the intention of giving advice (inherently) is to make it useful	Essential		Essential		Essential		Essential		Essential		Essential		Suitable	I would change the word worse for bad	Essential		Suitable	I would change the word worse for bad	Essential		Essential
2019-06-25 16:56:26	confidential	confidential	Organizational psychology	Doctorate	Suitable		Essential		Suitable		Suitable		Essential		Suitable		Suitable	Defects	Essential		Suitable		Suitable		Suitable		Suitable	I ignored
2019-06-25 18:04:02	confidential	confidential	Neuropsychology	Post Doctorate	Essential		Essential		Essential		Essential		Essential		Suitable	I do not understand if it is that more time was spent than usual.	Essential		Essential		Essential	I would put "with the intention that"...	Essential		Essential		Essential
2019-06-25 18:27:30	confidential	confidential	Teaching (all areas)	Doctorate	Essential		Essential		Essential		Essential		Essential		Suitable	I consider the expression very general; it could be interpreted in various ways.	Essential		Essential		Essential		Suitable		Essential		Essential
2019-06-25 21:17:23	confidential	confidential	Teaching (all areas)	Master	Suitable	1. I have given my partner some helpful advice to make him feel better.	Suitable	I suggest: "I have done something nice with my partner to try to make him feel better".	Suitable	I suggest "I have told my partner about his qualities to make him feel better"	Suitable	I suggest: "I have made my partner laugh with the intention of making him feel better"	Suitable	I suggest "I have listened to my partner's problems to make him feel better"	Suitable	I suggest: "I have spent time with my partner to try to make him / her feel better"	Suitable	I suggest: "I have told my partner about his / her weaknesses with the intention of making him / her feel worse"	Suitable	I suggest "I have played mad at my partner to make him / her feel worse"	Suitable	I suggest: "I have told my partner how he / she has made me suffer to try to make him / her feel worse"	Suitable		Suitable	I suggest "I have complained to my partner for his / her behavior to make him / her feel worse"	Suitable	I suggest: "I have not considered my partner with the intention of making him / her feel worse"
2019-06-25 22:23:03	confidential	confidential	Psychotherapy other (adult, child-adolescent)	Master	Suitable	The assessment of the "useful" category of advice may vary between the giver and the recipient. In addition, it would denounce a somewhat narcissistic attitude to consider the own advice useful	Essential	Would it be different if I said "I did something that my partner considers nice to make him feel better"?	Suitable	Of its positive qualities? Of its qualities that I like? Of her qualities that she doesn't value and I do? Its strengths?	Essential		Essential		Essential		Unsuitable	I don't know; I think that here it could play very against the desirability of the answer, because I do not think that someone does something consciously to make the couple feel worse, maybe it could be "I told my partner about his / her weaknesses without considering his / her feelings "or something like that.	Unsuitable	To make him / her feel guilty? To change his / her mood? To end an argument? To win a fight?	Unsuitable	The same thing happens to me as with the first item of this part of the test	Unsuitable	The behavior, although colloquially understood, can be interpreted in different ways.	Unsuitable	idem	Unsuitable	idem
2019-06-25 23:31:35	confidential	confidential	Methodologist	Doctorate	Suitable		Essential		Unsuitable	Following the logic of the other items, "to" would be out of range. It could be left "with the intention ..."	Essential		Suitable	I would miss "with the intention …"	Essential		Essential		Essential		Essential		Suitable	it would be missing with the intention...	Suitable	with the intention....	Essential
2019-06-26 08:06:09	confidential	confidential	Teaching (all areas)	Master	Essential		Essential		Essential		Essential		Essential		Essential		Essential		Essential		Essential		Unsuitable	This question can be understood as part of the previous ones	Essential		Essential
2019-06-26 11:44:48	confidential	confidential	Forensic Legal	Master	Suitable	Useful advice can be somewhat instrumental; it is understood that the influence you are looking for is greater, so I do not know if useful advice is the most suggestive option	Essential		Essential		Essential		Essential		Essential		Essential		Essential		Essential		Suitable	I think it is implicit in other items	Essential		Essential
2019-06-26 13:01:15	confidential	confidential	Organizational psychology	Master	Essential		Essential		Essential		Essential		Essential		Essential		Essential		Suitable	I don't know if the expression angry is very common in Chile. I suggest replacing with upset.	Essential		Essential		Essential		Essential
2019-06-26 13:12:35	confidential	confidential	Teaching (all areas)	Master	Suitable		Essential		Suitable		Essential		Essential		Essential		Unsuitable	I believe that this category does not imply deliberately making a partner feel worse or bad, on the contrary, it can contribute to improving the emotional climate of both	Suitable		Unsuitable	I believe that this category does not imply deliberately making a partner feel worse or bad; on the contrary, it can contribute to improving the emotional climate of both	Essential		Unsuitable	I believe that this category does not imply deliberately making a partner feel worse or bad; on the contrary, it can contribute to improving the emotional climate of both	Essential
2019-06-26 15:00:24	confidential	confidential	Teaching (all areas)	Master	Suitable		Suitable		Suitable		Suitable		Essential		Essential		Suitable		Suitable		Suitable		Suitable		Suitable		Essential
2019-06-27 05:22:02	confidential	confidential	Methodologist	Master	Essential		Essential		Suitable	I suggest incorporating what kind of qualities, or if it refers to positive qualities.	Essential		Essential		Essential		Essential		Essential		Essential		Suitable	I suggest changing the word heavy to unpleasant.	Suitable	I suggest incorporating -for his / her behavior-, to provide greater clarity to the item.	Suitable	I suggest incorporating -I ignored him / her or ignored my partner-
2019-06-28 16:41:16	confidential	confidential	Health Psychology	Master	Suitable		Essential		Essential		Essential		Essential		Suitable		Unsuitable	I believe that one can talk to his / her partner about his / her weaknesses without the direct intention of making him / her feel bad or with the positive intention of making him / her better.	Suitable		Suitable		Essential		Suitable		Essential
2019-07-01 10:36:09	confidential	confidential	Teaching in Clinical Psychology and Personality Psychology	Degree	Suitable	I would change the wording. Example: In difficult moments, I have supported my partner with advice to make him feel better	Suitable	I would change the wording. Example: I accompanied... Together with my partner I did something nice to try to make him feel better	Essential		Essential		Essential		Essential		Essential		Essential		Essential		Suitable	I would change the wording. Example: I was unpleasant / upset with my partner to make him / her feel worse	Suitable	I would change the wording. Example: I criticized my partner's behavior to make him / her feel worse. Another alternative, example: I questioned my partner's behavior to make him / her feel worse	Suitable	I would modify the wording; Example: I did not follow my partner's advice with the intention of making him / her feel worse. Another alternative: I ignored my partner with the intention of making him / her feel worse I would modify the wording; Example: I did not follow my partner's advice with the intention of making him feel worse. Another alternative: I ignored / ignored my partner with the in…
2019-07-04 12:01:03	confidential	confidential	Teaching (all areas)	Master	Suitable	I gave my partner some advice with the intention of making him feel better	Suitable	I did something nice with my partner to help her feel better	Essential		Essential		Essential		Suitable		Essential		Suitable		Suitable		Suitable	Heavy can be a bit ambiguous.	Essential		Essential
2019-07-04 16:49:57	confidential	confidential	Organizational psychology	Doctorate	Essential		Essential		Suitable	Positive or outstanding qualities or attributes.... Specify the type of attribute.	Essential		Essential		Essential		Suitable	Item that could be affected by social desirability since it might not be easy to recognize that you want to make another person feel worse, so I suggest changing the expression "to make him feel worse"	Suitable	Idem above	Suitable	Idem above	Suitable	Idem above	Suitable	Idem above	Suitable	Idem above
