# Supplementary material for: Couples extrinsic emotion regulation questionnaire: Psychometric validation in a Chilean population
Source: PLoS One. 2021 Jun 2;16(6):e0252329. doi: 10.1371/journal.pone.0252329 (PMC8172022; doi:10.1371/journal.pone.0252329)
Supplement: S2 Dataset — (XLSX) [file pone.0252329.s002.xlsx]

## Sheet: Respuestas de formulario 1
Marca temporal	Nombre completo:	Correo electrónico	Actividad principal como psicólogo(a)	Indique el máximo grado académico alcanzado	1. Le he dado un consejo útil a mi pareja para hacer que se sintiera mejor.	Observaciones	2. Hice algo agradable con mi pareja para intentar que se sintiera mejor.	Observaciones	3. Le hablé a mi pareja de sus cualidades para conseguir que se sintiera mejor.	Observaciones	4. Hice reír a mi pareja con la intención de que se sintiera mejor.	Observaciones	5. Escuché los problemas de mi pareja para que se sintiera mejor.	Observaciones	6. Dediqué tiempo a mi pareja para intentar que se sintiera mejor.	Observaciones	1. Le hablé a mi pareja de sus puntos débiles con la intención de que se sintiera peor.	Observaciones	2. Me hice el enfadado(a) o fingí enojarme con mi pareja para que se sintiera peor.	Observaciones	3. Le expresé a mi pareja cómo me había hecho sufrir para intentar que se sintiera peor.	Observaciones	4. Fui pesado(a) con mi pareja para que se sintiera peor.	Observaciones	5. Le reclamé a mi pareja su comportamiento para que se sintiera peor.	Observaciones	6. No le hice caso a mi pareja con la intención de que se sintiera peor.	Observaciones
2019-06-25 16:13:43	confidencial	confidencial	Metodólogo(a)	Doctorado	Adecuado		Adecuado		Esencial		Adecuado		Esencial		Adecuado		Esencial		Adecuado		Adecuado		Adecuado		Adecuado		Adecuado
2019-06-25 16:26:17	confidencial	confidencial	Docencia (todas las áreas)	Doctorado	Esencial		Esencial		Esencial		Esencial		Esencial		Esencial		Esencial		Esencial		Esencial		Esencial		Esencial		Esencial
2019-06-25 16:28:12	confidencial	confidencial	Metodólogo(a)	Magister	Adecuado	Consejo útil me resulta un formulación algo inespecífica como estrategia de contención emocional. Quizás podría ser "he aconsejado respecto de un problema"	Esencial		Esencial		Esencial		Esencial		Adecuado		Adecuado	Quizás una formulación más coloquial como "defectos o debilidades" podría ser más comprensible en lugar de puntos débiles.	Esencial		Adecuado	Lo reformularia a "Le expresé a mi pareja cuanto me había hecho sufrir para intentar que se sintiera peor".	Esencial		Esencial		Esencial
2019-06-25 16:34:43	confidencial	confidencial	Investigadora y Docente en Psicologia Social/Comunitaria y Psicología Positiva	Doctorado	Esencial		Esencial		Esencial		Esencial		Esencial		Esencial		Adecuado	puntos débiles podría ser reemplazado por otro concepto más claro, por ejemplo, defectos, debilidades	Adecuado	Dejar solo una afirmación entre estas dos: 1) Me hice el enfadado(a) y 2) fingí enojarme	Adecuado	Eliminar "para intentar" para el que parafraseo de este item sea similar a los otros	Esencial		Esencial		Adecuado	Eliminar "con la intención de" para el que parafraseo de este item sea similar a los otros
2019-06-25 16:38:45	confidencial	confidencial	Ps. salud	Doctorado	Adecuado		Esencial		Esencial		Esencial		Adecuado		Esencial		Esencial		Esencial		Esencial		Esencial		Esencial		Esencial
2019-06-25 16:42:38	confidencial	confidencial	Metodólogo(a)	Doctorado	Esencial		Esencial		Adecuado		Esencial		Esencial		Esencial		Esencial		Esencial		Adecuado		Esencial		Adecuado		Adecuado
2019-06-25 16:49:12	confidencial	confidencial	Psicoterapia otros (adulto, infanto-juvenil)	Magister	Adecuado	considero que la intención esta en dar el consejo (que si lleva inherente la utilidad) y redundancia si dice util	Esencial		Esencial		Esencial		Esencial		Esencial		Esencial		Adecuado	cambiaria palabra peor por mal	Esencial		Adecuado	cambiaria palabra peor por mal	Esencial		Esencial
2019-06-25 16:56:26	confidencial	confidencial	Ps. organizacional	Doctorado	Adecuado		Esencial		Adecuado		Adecuado		Esencial		Adecuado		Adecuado	Defectos	Esencial		Adecuado		Adecuado		Adecuado		Adecuado	Ignore
2019-06-25 18:04:02	confidencial	confidencial	Neuropsicologia	Post Doctorado	Esencial		Esencial		Esencial		Esencial		Esencial		Adecuado	No entiendo si es que se le dedico mas tiempo de lo habitual.	Esencial		Esencial		Esencial	pondria "con la intencion que"..	Esencial		Esencial		Esencial
2019-06-25 18:27:30	confidencial	confidencial	Docencia (todas las áreas)	Doctorado	Esencial		Esencial		Esencial		Esencial		Esencial		Adecuado	Considero la expresión muy general, podría ser intepretada de diversas formas.	Esencial		Esencial		Esencial		Adecuado	la conducta, si bien coloquialmente se entiende, puede ser interpretada de distintas maneras.	Esencial		Esencial
2019-06-25 21:17:23	confidencial	confidencial	Docencia (todas las áreas)	Magister	Adecuado	Sugiero: "Le he dado un consejo útil a mi pareja para hacer que se sienta mejor"	Adecuado	Sugiero: "He hecho algo agradable con mi pareja para intentar que se sienta mejor"	Adecuado	Sugiero "Le he hablado a mi pareja de sus cualidades para conseguir que se sienta mejor"	Adecuado	Sugiero: "He hecho reír a mi pareja con la intención de que se sienta mejor"	Adecuado	Sugiero "He escuchado los problemas de mi pareja para que se sienta mejor"	Adecuado	Sugiero: "He dedicado tiempo a mi pareja para intentar que se sienta mejor"	Adecuado	Sugiero: "Le he hablado a mi pareja de sus puntos débiles con la intención de que se sienta peor"	Adecuado	Sugiero "Me he hecho el enojado(a) con mi pareja para que sienta peor"	Adecuado	Sugiero: "Le he dicho a mi pareja cómo me ha hecho sufrir para intentar que se sienta peor"	Adecuado	Sugiero "He sido pesado(a) con mi pareja para se sienta peor"	Adecuado	Sugiero "Le he reclamado a mi pareja su comportamiento para que se sienta peor"	Adecuado	Sugiero: "No he tomado en cuenta a mi pareja con la intención de que se sienta peor"
2019-06-25 22:23:03	confidencial	confidencial	Psicoterapia otros (adulto, infanto-juvenil)	Magister	Adecuado	la evaluación de la categoría de "útil" del consejo podría variar entre quien lo da y quien lo recibe. Además denostaría una actitud un tanto narcisa el considerar como útil el propio consejo o no?	Esencial	sería diferente si dijera "hice algo que mi pareja considera agradable para que se sintiera mejor" ?	Adecuado	de sus cualidades positivas? de sus cualidades que a mi me gustan? de sus ?cualidades que ella no valora y yo si? sus puntos fuertes?	Esencial		Esencial		Esencial		Inadecuado	No sé, creo que aquí podría jugar muy en contra la deseabilidad de la respuesta, por que no creo que alguien haga algo conscientemente para que la pareja se sintiera peor, a lo mejor podría ser "le hablé a mi pareja de sus puntos débiles sin considerar su sentir al respecto" o algo por el estilo.	Inadecuado	para que se sintiera culpable? para cambiar su estado de ánimo? para terminar con una discusión? para ganar una pelea?	Inadecuado	me pasa lo mismo que con la primera de esta parte del test	Inadecuado	uno supone que la pareja ya se sentía mal y por eso es peor... no sé, habría que ser muy honesto para reconocer algo así, y de nuevo la deseabilidad de la respuesta... fui pesado con mi pareja para que se sintiera mal, para vengarme por algo, para que entendiera mi punto... no sé	Inadecuado	idem	Inadecuado	idem
2019-06-25 23:31:35	confidencial	confidencial	Metodólogo(a)	Doctorado	Adecuado		Esencial		Inadecuado	Siguiendo la lógica de los otros items, el "conseguir" estaría fuera de rango. Se podría dejar "con la intención...."	Esencial		Adecuado	Faltaría el intentar.....	Esencial		Esencial		Esencial		Esencial		Adecuado	faltaría con la intención.....	Adecuado	con la intención....	Esencial
2019-06-26 08:06:09	confidencial	confidencial	Docencia (todas las áreas)	Magister	Esencial		Esencial		Esencial		Esencial		Esencial		Esencial		Esencial		Esencial		Esencial		Inadecuado	Esta pregunta puede se puede entender como parte de las anteriores	Esencial		Esencial
2019-06-26 11:44:48	confidencial	confidencial	Jurídico Forense	Magister	Adecuado	Un consejo útil puede ser algo instrumental.Se entiende que la influencia que busca es mayor por eso no sé si consejo útil es lo más sugerente.	Esencial		Esencial		Esencial		Esencial		Esencial		Esencial		Esencial		Esencial		Adecuado	Pienso que está implícito en otros items	Esencial		Esencial
2019-06-26 13:01:15	confidencial	confidencial	Ps. organizacional	Magister	Esencial		Esencial		Esencial		Esencial		Esencial		Esencial		Esencial		Adecuado	No sé si la expresión enfadado es muy común en Chile. Sugiero reemplazar por enojado.	Esencial		Esencial		Esencial		Esencial
2019-06-26 13:12:35	confidencial	confidencial	Docencia (todas las áreas)	Magister	Adecuado		Esencial		Adecuado		Esencial		Esencial		Esencial		Inadecuado	Considero que esta categoría no implica hacer sentir deliberadamente peor o mal a una pareja,muy por el contrario, puede aportar en mejorar el clima emocional de ambos	Adecuado		Inadecuado	Considero que esta categoría no implica hacer sentir deliberadamente peor o mal a una pareja,muy por el contrario, puede aportar en mejorar el clima emocional de ambos	Esencial		Inadecuado	Considero que esta categoría no implica hacer sentir deliberadamente peor o mal a una pareja,muy por el contrario, puede aportar en mejorar el clima emocional de ambos	Esencial
2019-06-26 15:00:24	confidencial	confidencial	Docencia (todas las áreas)	Magister	Adecuado		Adecuado		Adecuado		Adecuado		Esencial		Esencial		Adecuado		Adecuado		Adecuado		Adecuado		Adecuado		Esencial
2019-06-27 05:22:02	confidencial	confidencial	Metodólogo(a)	Magister	Esencial		Esencial		Adecuado	Sugiero incorporar que tipo de cualidades, o si se refiere a cualidades positivas.	Esencial		Esencial		Esencial		Esencial		Esencial		Esencial		Adecuado	Sugiero cambiar la palabra pesado por desagradable.	Adecuado	Sugiero incorporar -por su comportamiento-, para entregar mayor claridad al ítem.	Adecuado	Siguieron incorporar -no le hice caso o ignore a mi pareja-
2019-06-28 16:41:16	confidencial	confidencial	Ps. salud	Magister	Adecuado		Esencial		Esencial		Esencial		Esencial		Adecuado		Inadecuado	Creo que uno puede hablar a su pareja de sus puntos débiles sin la intención directa de hacerlo sentir mal o con la intención positiva de que mejore	Adecuado		Adecuado		Esencial		Adecuado		Esencial
2019-07-01 10:36:09	confidencial	confidencial	Docencia en Psicología Clínica y Psicología de la Personalidad	Licenciatura	Adecuado	Cambiaría la redacción. Ejemplo: En momentos difíciles he apoyado con un consejo a mi pareja para hacer que se sintiera mejor	Adecuado	Cambiaría la redacción. Ejemplo: Acompañé ... Junto con mi pareja hice algo agradable para intentar que se sintiera mejor	Esencial		Esencial		Esencial		Esencial		Esencial		Esencial		Esencial		Adecuado	Modificaría la redacción. Ejemplo: Fui desagradable/molesto con mi pareja para que se sintiera peor	Adecuado	Modificaría la redacción. Ejemplo Critiqué el comportamiento de mi pareja para que se sintiera peor. Otra alternativa: Ejemplo: Cuestioné el comportamiento de mi pareja para que se sintiera peor	Adecuado	Modificaría la redacción: Ejemplo: No seguí los consejos de mi pareja con la intención de que se sintiera peor. Otra alternativa: No le hice caso/pase por alto a mi pareja con la intención de que se sintiera peor
2019-07-04 12:01:03	confidencial	confidencial	Docencia (todas las áreas)	Magister	Adecuado	Le di un consejo a mi pareja con la intención de que se sintiera mejor.	Adecuado	Hice algo agradable con mi pareja para ayudarla a sentirse mejor.	Esencial		Esencial		Esencial		Adecuado		Esencial		Adecuado		Adecuado		Adecuado	Pesado puede ser un poco ambiguo.	Esencial		Esencial
2019-07-04 16:49:57	confidencial	confidencial	Ps. organizacional	Doctorado	Esencial		Esencial		Adecuado	Cualidades o atributos positivos o destacados....Especificar el tipo de atributo.	Esencial		Esencial		Esencial		Adecuado	Reactivo que podría estar afectado por la deseabilidad social ya que podría ser no fácil reconocer que se quiere hacer sentir peor a otra persona por lo que sugiero cambiar la expresión " para que se sintiera peor" por otra que no suene tan radical...por ej "para que se molestara o incomodara o para manifestar mi rabia o mi molestia; etc.	Adecuado	Idem anterior	Adecuado	Idem anterior	Adecuado	Idem anterior	Adecuado	Idem anterior	Adecuado	Idem anterior
