# Supplementary material for: Couples extrinsic emotion regulation questionnaire: Psychometric validation in a Chilean population
Source: PLoS One. 2021 Jun 2;16(6):e0252329. doi: 10.1371/journal.pone.0252329 (PMC8172022; doi:10.1371/journal.pone.0252329)
Supplement: S4 Dataset — (XLSX) [file pone.0252329.s004.xlsx]

## Sheet: Base validación 19-09-19
Edad	Género	OrSx	Educación	TiempoR	Nacionalidad	EstadoConv	RIEP1	RIEP2	RIEP3	RIEP4	RIEP5	RIEP6	RIEP7	RIEP8	RIEP9	RIEP10	RIEP11	RIEP12	SR1	SR2	SR3	SR4	SR5	SR6	SR7	SR4inv	SR7inv	DAS1	DAS2	DAS3	DAS4	DAS5	DAS6	DAS7	DAS8	DAS9	DAS10	DAS11	DAS12	DAS13	DAS14	DAS15	DAS16	DAS17	DAS18	DAS19	DAS20	DAS21	DAS22
47	2	1	4	5	Chile	1	5	4	1	1	4	1	5	1	4	1	4	1	4	4	4	5	4	5	1	1	5	2	4	3	4	4	4	3	3	3	4	4	4	4	4	4	1	4	0	1	4	4	5
49	2	1	4	32	Chile	1	5	5	4	3	5	1	5	3	5	1	5	1	4	5	4	2	5	5	3	4	3	5	4	5	4	5	4	4	4	4	5	4	5	3	3	4	4	4	1	1	5	4	3
38	2	1	3	1	Chile	2	5	5	4	4	5	3	4	3	3	2	3	4	4	3	4	1	4	5	4	5	2	4	3	0	3	5	3	5	5	3	5	2	3	5	3	4	2	5	2	4	5	3	2
44	2	1	4	28	Chile	1	5	4	1	1	5	1	5	1	4	1	5	1	4	4	4	5	5	5	4	1	2	4	4	5	5	5	5	4	5	4	5	5	5	5	4	5	5	5	1	0	5	1	5
42	2	1	4	5	Chile	1	5	5	2	1	5	2	5	2	5	1	5	1	4	5	5	1	5	5	2	5	4	5	4	5	5	4	5	3	4	3	5	5	5	4	4	4	5	5	0	0	5	4	5
38	2	1	3	16	Chile	1	5	5	1	2	5	2	5	2	5	2	5	1	4	5	4	1	4	5	2	5	4	4	4	5	4	4	3	5	5	3	5	4	4	4	4	4	5	5	1	1	5	4	5
33	1	1	3	2	Chile	2	5	4	3	4	4	1	4	2	4	1	4	1	3	3	4	3	3	4	2	3	4	5	2	5	3	3	4	4	3	5	3	3	4	4	4	3	3	4	2	3	3	5	5
36	2	1	3	6	Chile	1	4	3	2	2	3	3	4	2	4	2	3	2	4	3	3	2	3	4	4	4	2	3	4	5	4	4	2	3	4	4	4	2	3	2	4	4	4	5	3	1	4	2	4
37	2	1	3	2	Chile	1	5	5	1	2	5	2	5	1	5	1	5	1	5	5	5	1	5	5	1	5	5	5	3	4	2	5	5	5	5	3	5	3	5	5	4	5	5	5	1	0	5	3	5
48	2	1	3	25	Chile	1	3	4	5	3	5	3	5	4	5	4	3	3	4	4	4	2	3	4	3	4	3	3	4	2	3	2	1	2	3	4	4	3	3	2	4	3	3	5	2	1	4	3	2
50	2	1	3	22	Chile	1	5	3	3	2	5	1	5	2	5	3	3	3	4	4	4	1	5	5	3	5	3	4	5	5	4	4	4	5	5	5	5	4	5	2	4	5	5	5	1	0	4	3	5
41	2	1	3	8	Chile	1	5	5	1	1	5	1	5	4	5	1	5	4	5	4	5	1	5	5	1	5	5	5	4	5	4	4	3	4	4	4	5	4	4	4	5	5	5	5	0	0	5	5	5
37	2	1	3	15	Chile	1	5	5	1	1	5	1	5	1	5	1	5	1	5	5	5	1	5	5	1	5	5	5	4	5	5	5	5	5	5	4	5	4	5	5	5	5	4	5	1	0	5	4	5
67	1	1	4	34	Chile	1	4	4	2	2	4	2	3	2	4	2	3	2	4	4	5	1	4	5	2	5	4	3	3	4	2	3	2	2	4	4	3	3	4	3	2	4	5	0	1	0	4	2	5
32	2	1	3	15	Chile	1	5	5	1	1	5	1	4	1	4	1	1	1	5	5	5	1	5	5	2	5	4	4	4	5	5	5	4	4	5	5	5	5	5	4	5	5	5	5	1	0	5	4	4
39	2	1	3	5	Chile	1	5	5	1	1	5	1	5	1	5	1	5	1	5	5	5	1	4	5	2	5	4	4	5	0	5	5	4	5	4	5	4	4	5	5	5	3	4	5	1	0	5	4	5
46	2	1	3	20	Chile	1	5	5	4	3	5	3	5	3	5	4	4	3	4	4	4	2	4	5	2	4	4	4	3	4	3	4	2	4	4	2	4	3	4	4	3	4	5	5	1	1	4	3	4
34	1	1	3	8	Chile	1	4	5	1	1	5	1	4	1	5	1	4	1	4	4	5	1	4	5	1	5	5	4	4	5	4	5	3	5	5	5	5	4	5	4	4	5	5	5	0	0	5	4	5
41	2	1	3	8	Chile	1	5	5	3	2	5	1	5	1	5	2	5	1	5	5	5	1	5	5	2	5	4	4	4	4	5	2	4	4	3	1	5	4	5	4	4	5	5	5	1	0	5	3	3
38	2	1	3	10	Chile	1	4	4	2	3	4	1	4	2	4	3	4	2	3	3	4	2	3	4	3	4	3	4	4	4	4	4	4	4	4	5	4	3	4	3	3	4	2	5	2	1	4	3	4
41	2	1	3	6	Chile	1	4	5	2	1	4	1	4	1	4	1	4	1	4	4	4	2	4	4	2	4	4	4	3	1	4	3	3	5	3	1	3	4	3	4	3	4	5	5	1	0	4	4	5
26	2	1	3	7	Chile	1	5	5	3	2	4	1	5	2	5	2	3	1	3	4	4	1	4	5	2	5	4	4	2	5	4	2	3	4	3	3	3	4	3	1	3	3	4	5	2	0	5	3	5
48	2	1	3	30	Chile	1	4	4	2	2	3	1	3	1	2	1	4	1	3	4	4	1	4	5	4	5	2	4	3	3	2	2	3	1	3	3	5	4	4	4	4	3	4	5	1	1	5	1	5
37	2	1	3	7	Chile	1	4	3	2	2	3	2	4	2	3	2	3	3	3	3	3	3	3	4	2	3	4	3	3	4	2	3	1	4	3	3	3	2	4	3	3	3	2	5	4	0	4	2	4
29	2	2	3	3	Chile	1	5	5	1	1	4	2	5	1	4	1	3	1	5	5	4	1	5	5	1	5	5	5	4	5	5	5	5	4	5	3	5	5	5	4	4	5	4	5	0	0	5	4	5
46	2	1	3	4	Chile	1	5	4	2	3	5	4	5	3	4	2	3	1	5	4	4	1	5	5	2	5	4	4	4	4	4	5	3	5	5	4	4	4	4	5	5	4	5	5	0	0	5	4	4
38	2	1	3	12	Chile	1	5	5	1	1	4	1	5	1	5	1	5	1	5	5	5	2	5	5	1	4	5	4	5	5	4	5	3	4	5	5	5	5	5	5	5	5	5	5	1	0	5	4	5
49	2	1	3	24	Chile	1	5	4	1	2	5	2	5	2	5	2	4	2	4	5	5	4	4	5	2	2	4	4	4	1	4	4	4	4	3	3	4	4	4	4	3	4	4	5	1	2	5	3	5
49	2	1	3	20	Chile	1	5	5	1	1	5	2	5	1	5	1	5	1	4	4	5	1	5	5	3	5	3	5	4	5	4	5	4	4	4	4	4	4	4	4	4	5	4	5	1	0	5	4	5
35	2	1	3	8	Chile	1	5	5	3	3	3	2	4	3	3	4	4	3	4	4	4	4	4	4	4	2	2	4	4	4	4	4	3	3	4	4	4	3	5	3	4	4	3	5	3	1	5	3	5
48	2	1	4	22	Chile	1	5	5	1	1	5	1	5	1	4	1	3	1	5	5	4	1	5	5	1	5	5	3	4	4	5	5	5	5	4	3	4	4	5	4	4	5	5	5	0	0	5	4	5
35	2	1	3	15	Chile	1	4	3	2	3	4	2	4	2	4	3	3	3	4	4	4	2	4	4	4	4	2	4	3	4	3	3	3	4	3	2	3	4	3	3	4	4	4	5	2	1	3	1	3
48	2	1	3	22	Eeuu	1	5	4	2	5	5	3	5	4	5	5	5	2	3	3	2	4	3	3	4	2	2	3	4	3	3	3	2	4	3	3	4	3	4	3	3	2	3	5	3	4	3	1	3
38	2	1	4	15	Canadá	1	5	5	2	2	5	1	5	2	5	1	4	1	5	5	5	1	5	5	1	5	5	5	3	5	5	4	5	5	5	5	5	5	5	5	4	5	5	5	0	0	5	4	5
48	2	1	2	11	Chile	1	5	5	2	2	5	1	5	1	4	3	5	2	4	4	5	2	4	5	2	4	4	3	4	2	5	3	3	4	1	3	3	4	3	4	4	3	4	0	4	4	4	4	4
43	2	1	3	13	Chile	1	5	4	2	1	5	1	5	2	5	1	4	1	4	4	5	1	5	5	1	5	5	4	5	5	4	5	4	5	4	5	4	5	5	3	4	5	4	5	0	0	5	4	5
37	1	1	3	8	Chile	1	4	4	1	1	5	3	5	2	5	1	5	2	3	3	3	3	3	3	4	3	2	5	3	5	3	5	1	4	3	3	4	4	3	2	3	3	4	5	3	0	4	4	5
42	2	1	3	20	Chile	1	5	5	2	2	5	1	5	2	5	2	5	2	4	5	5	1	5	5	1	5	5	4	3	5	4	4	5	4	4	3	4	5	5	4	3	4	4	5	1	0	5	4	5
29	2	1	3	10	Chile	1	5	5	2	3	5	2	5	3	5	2	5	2	5	5	5	1	5	5	1	5	5	4	4	5	5	4	5	5	5	4	5	4	5	4	5	4	5	5	0	1	5	4	4
47	1	1	3	24	Chile	1	5	5	1	3	5	4	5	3	5	1	5	2	5	5	5	1	5	5	1	5	5	4	3	4	4	4	3	4	5	4	4	4	5	4	4	4	5	5	0	0	5	4	5
51	2	1	3	12	Chile	1	5	5	1	1	4	2	1	1	5	2	5	1	4	5	4	1	4	5	1	5	5	5	5	5	4	5	5	5	5	4	4	5	4	5	5	5	5	5	1	0	4	4	5
37	1	1	4	19	Chile	1	5	5	1	2	5	2	5	2	5	2	5	1	5	5	5	1	5	5	1	5	5	5	4	5	5	4	4	5	5	5	5	5	5	4	4	5	5	5	0	0	5	4	5
48	2	1	3	25	Chile	1	5	5	1	1	1	1	1	1	3	1	3	1	3	3	4	3	4	5	4	3	2	4	4	0	4	4	4	5	5	5	5	5	5	5	4	5	5	5	0	1	4	3	5
38	2	1	3	18	Chile	1	5	3	3	3	2	1	3	3	3	3	2	3	3	3	3	3	3	3	3	3	3	2	3	4	3	3	3	4	3	1	3	4	4	3	2	4	3	5	3	2	3	1	2
49	2	1	3	25	Chile	1	5	4	3	3	4	2	4	1	4	3	3	3	4	4	4	3	3	5	5	3	1	3	2	3	4	4	2	4	3	4	3	3	4	3	2	4	3	5	2	0	4	0	3
47	2	1	3	15	Chile	1	5	5	1	2	4	4	5	1	5	1	4	4	4	5	5	1	5	5	1	5	5	5	5	4	5	4	4	4	4	5	5	5	5	2	5	5	5	5	1	0	5	4	5
50	2	1	3	22	Chile	1	5	5	1	1	5	1	5	1	5	1	5	1	5	5	5	1	5	5	1	5	5	5	5	5	5	5	5	5	5	5	5	5	5	5	5	5	5	5	3	0	5	4	3
41	2	1	3	4	Chile	2	5	5	1	1	5	1	5	1	5	1	5	1	5	5	5	1	5	5	1	5	5	5	3	3	5	5	5	5	5	5	5	3	5	5	5	5	5	5	4	0	5	5	5
55	2	1	4	30	Chile	1	5	4	1	1	4	1	5	1	4	1	4	1	5	5	5	1	4	5	1	5	5	5	4	5	5	3	5	4	4	3	4	5	5	5	5	4	5	5	1	0	5	4	5
59	2	1	3	31	Chile	1	5	4	3	2	5	1	5	3	4	3	4	2	3	3	3	3	3	4	3	3	3	4	3	4	2	3	1	3	4	3	4	3	4	4	3	4	3	3	3	4	3	3	4
44	2	1	3	4	Chile	1	5	5	3	3	4	1	5	4	5	2	5	2	4	4	4	1	4	5	1	5	5	4	5	5	4	5	5	5	4	4	4	4	4	5	5	5	5	5	1	0	5	4	4
31	2	1	3	6	Chile	1	5	5	1	1	5	2	5	1	5	2	5	1	4	4	5	1	5	5	1	5	5	4	5	2	4	4	3	3	4	1	5	3	5	3	5	4	5	5	0	1	5	4	5
29	1	1	3	1	Chile	2	5	5	1	1	3	1	5	1	5	1	4	1	5	5	5	1	5	5	3	5	3	4	4	5	5	4	5	4	4	5	5	4	5	5	3	5	5	4	0	0	5	3	4
52	1	1	3	2	Chile	1	4	4	1	1	5	1	4	1	4	1	4	1	4	4	4	2	4	4	3	4	3	3	4	4	4	4	3	4	4	3	4	4	3	4	4	4	3	5	2	1	4	3	5
32	2	1	3	9	Chile	1	5	5	5	3	5	2	5	2	5	1	5	1	5	5	5	1	5	5	1	5	5	5	5	3	5	5	5	5	5	4	5	4	5	5	4	5	5	5	0	1	5	4	4
53	1	1	3	9	Chile	2	5	5	2	2	5	1	5	1	5	1	4	1	5	5	5	1	5	5	2	5	4	4	3	5	5	5	4	4	4	3	4	5	5	4	4	4	4	4	0	0	5	4	4
44	2	1	3	5	Chile	1	5	4	2	5	5	2	4	3	5	3	4	3	4	4	4	2	4	4	3	4	3	4	3	3	4	3	4	4	4	3	4	4	4	3	4	4	4	4	3	3	4	3	3
39	2	1	3	1	Chile	2	5	5	1	1	5	1	5	1	5	1	5	1	5	5	5	1	5	4	1	5	5	4	4	5	5	5	5	5	5	4	4	4	4	5	4	4	5	5	0	0	5	4	5
40	1	2	3	11	Chile	2	5	5	2	3	4	1	5	1	5	1	5	1	4	5	5	1	5	5	3	5	3	4	4	4	5	5	2	4	4	5	5	5	5	4	5	5	4	5	1	2	4	4	4
43	2	1	4	21	Belgica	1	4	4	2	2	5	5	5	5	5	4	3	4	3	3	3	2	3	4	3	4	3	3	3	1	4	4	3	4	4	2	4	3	4	3	3	3	4	4	1	1	5	3	4
41	2	1	3	19	Chile	1	5	5	3	3	5	1	5	2	5	1	4	1	5	5	5	5	5	5	1	1	5	5	5	5	5	4	5	5	5	4	5	5	5	5	5	5	5	5	0	0	5	4	5
35	2	1	3	7	Chile	1	5	5	3	1	5	1	3	3	5	1	4	1	4	4	4	1	4	5	2	5	4	4	2	3	4	4	5	5	5	4	5	4	5	5	4	5	0	0	4	5	0	2	0
47	2	1	3	13	Chile	1	5	5	1	1	5	1	5	1	5	1	5	1	5	5	5	1	5	5	1	5	5	5	5	5	5	5	5	5	5	5	5	5	5	5	5	5	5	5	0	0	5	5	5
40	1	2	3	4	Chile	1	5	4	1	1	3	1	4	1	5	1	3	1	5	5	4	1	4	4	3	5	3	5	4	3	4	4	3	4	5	5	5	4	5	3	4	5	5	5	2	0	5	2	4
41	2	1	3	21	Chile	1	5	5	4	4	5	1	5	4	5	4	3	1	5	5	5	1	5	5	1	5	5	4	5	5	5	5	2	5	5	5	5	5	5	4	5	4	4	5	1	0	5	3	4
43	2	1	3	18	Chile	1	4	5	3	4	4	1	4	4	4	4	5	1	5	5	4	1	5	5	1	5	5	2	3	1	5	3	2	4	4	4	4	2	4	1	4	3	4	5	2	1	5	3	4
26	2	1	3	7	Chile	2	5	4	2	2	4	3	5	3	5	2	4	1	4	4	3	1	3	4	2	5	4	4	3	4	4	3	4	3	4	3	4	3	3	3	4	4	4	5	2	2	4	4	4
33	2	1	3	10	Chile	1	5	5	2	1	5	1	5	4	4	2	5	2	2	4	4	2	2	5	2	4	4	4	4	5	1	4	4	3	4	0	4	3	4	1	4	5	2	5	1	1	4	4	5
41	2	1	3	19	Chile	1	4	4	2	2	5	2	5	1	5	1	4	1	4	4	4	4	4	4	2	2	4	5	5	4	4	4	3	4	4	4	4	4	5	3	4	4	3	4	2	4	4	4	4
42	2	1	3	1	Chile	2	5	5	1	5	5	3	5	1	2	1	4	1	5	5	4	1	5	5	3	5	3	5	4	5	5	4	5	4	5	4	5	3	4	4	4	4	5	4	4	4	5	5	5
40	1	1	4	11	Chile	1	5	5	2	2	5	1	5	2	5	2	5	1	5	5	4	1	5	5	1	5	5	4	4	5	5	5	5	4	5	4	5	5	5	4	4	5	4	4	0	0	5	4	4
19	2	1	3	4	Chile	2	5	5	1	1	5	1	5	1	5	1	5	1	5	5	5	1	5	5	4	5	2	1	5	5	5	2	5	5	5	5	5	5	5	5	5	5	4	5	1	0	5	2	3
20	1	1	3	4	Chile	2	5	5	3	3	5	1	5	3	5	2	5	2	4	4	4	1	4	5	5	5	1	5	5	5	5	2	5	5	5	5	5	5	5	5	5	5	2	5	1	2	5	2	4
50	1	1	3	28	Chile	1	4	4	1	1	3	1	4	1	3	1	3	1	5	4	4	1	5	5	1	5	5	4	4	5	4	3	5	5	5	3	5	4	4	5	4	4	5	5	1	0	5	4	5
31	2	1	3	1	Chile	2	4	5	1	2	5	2	5	2	5	3	4	2	4	4	4	4	4	4	4	2	2	4	5	5	5	4	4	4	4	3	3	4	4	4	4	4	4	4	1	1	1	3	5
36	2	1	3	15	Chile	1	4	4	4	4	4	4	3	4	3	4	3	4	2	3	2	4	2	3	3	2	3	1	1	4	1	5	1	2	2	2	4	1	2	1	1	3	3	5	2	0	3	3	3
45	2	3	3	15	Chile	2	5	5	1	2	5	1	5	2	5	1	5	1	5	5	5	1	5	5	1	5	5	5	4	5	5	5	4	5	5	4	5	5	5	5	5	5	5	5	0	0	5	4	5
43	2	1	4	20	Chile	1	4	4	1	1	5	2	5	2	5	2	4	2	4	4	5	2	5	5	4	4	2	4	4	5	4	3	4	4	4	4	4	3	4	3	4	4	4	5	2	0	1	4	5
38	2	1	4	1	Chile	2	4	5	1	2	5	1	5	3	5	2	5	1	5	4	5	1	5	5	1	5	5	4	5	5	5	5	5	3	4	4	4	5	4	5	5	5	5	5	0	1	5	5	5
48	2	1	3	7	Chile	1	5	5	1	1	5	1	5	1	5	1	5	1	5	5	4	5	4	5	1	1	5	5	5	2	5	5	5	3	5	5	5	5	5	5	5	5	5	5	1	2	5	4	5
59	2	1	4	31	Chile	1	4	5	3	3	4	1	4	3	5	3	5	1	4	4	5	2	4	5	3	4	3	3	4	2	4	4	5	4	4	3	4	4	4	5	4	3	4	5	2	1	4	4	5
39	2	1	3	20	Chile	1	5	5	3	4	5	1	5	2	5	4	4	4	4	4	4	1	4	5	4	5	2	3	4	0	4	4	3	4	4	4	4	4	5	4	4	4	4	5	1	1	5	3	5
35	2	1	3	8	Chile	1	5	5	1	1	4	1	5	1	5	1	5	3	5	5	5	1	5	5	1	5	5	3	4	1	5	5	4	4	4	5	5	4	5	4	5	4	5	5	0	0	5	4	5
32	2	1	3	13	Chile	1	5	4	1	1	4	1	4	1	5	2	4	1	5	4	5	1	4	5	3	5	3	4	5	3	4	4	4	5	5	4	5	4	5	4	4	4	5	5	1	0	5	4	5
38	2	1	4	3	Chile	2	4	4	1	1	5	1	5	1	4	1	5	1	4	4	3	2	3	3	2	4	4	3	3	3	4	4	3	3	3	4	3	4	4	3	3	2	3	3	2	0	4	4	4
45	2	1	3	15	Chile	1	4	3	3	3	3	3	4	3	2	3	3	3	3	3	3	3	3	3	4	3	2	4	3	3	3	4	4	4	3	2	5	3	3	5	5	3	3	4	3	0	3	2	3
34	2	1	4	5	Chile	1	5	5	1	1	5	1	5	1	3	1	4	1	3	3	3	1	4	4	2	5	4	3	3	5	3	2	3	3	3	2	4	4	4	2	2	4	1	3	3	1	5	2	5
36	1	1	3	14	Chile	1	5	5	4	3	5	3	4	3	4	3	4	3	5	5	5	2	5	5	3	4	3	3	3	5	3	3	4	4	5	5	5	4	4	3	3	4	3	5	2	0	5	2	4
33	1	1	3	15	Chile	1	4	4	2	1	5	2	4	2	5	3	5	1	5	5	4	2	5	5	2	4	4	5	2	5	4	4	5	4	5	4	5	4	5	3	3	5	5	5	0	0	5	4	4
40	2	1	4	16	Chile	1	4	5	4	4	5	4	4	3	4	3	4	2	4	4	4	1	4	4	2	5	4	4	4	3	3	4	3	3	4	4	5	4	5	4	4	4	4	4	1	2	4	4	4
32	2	1	4	8	Chile	1	5	5	3	5	5	3	5	3	5	4	4	3	4	4	4	2	4	5	2	4	4	4	3	5	5	5	3	4	5	4	5	5	4	2	3	4	4	4	1	0	1	1	2
28	2	1	3	5	Chile	1	4	4	2	2	4	3	4	3	4	4	4	4	3	3	3	4	3	4	4	2	2	3	4	5	3	1	3	4	4	4	3	4	4	4	4	4	2	4	3	4	1	2	1
38	2	1	3	3	Chile	1	5	4	3	4	4	4	1	3	5	3	5	3	4	3	4	3	4	4	4	3	2	2	2	5	4	4	3	3	4	4	4	4	4	3	4	4	1	3	2	1	4	2	2
31	2	1	3	6	Chile	1	5	5	1	1	5	2	5	1	5	2	5	1	4	4	5	1	5	5	1	5	5	4	5	2	4	4	3	3	4	1	5	3	5	3	5	4	5	5	0	1	5	4	5
34	2	1	3	2	Chile	1	4	5	1	1	5	1	5	1	4	1	4	1	5	4	5	1	4	5	2	5	4	4	4	5	5	4	4	3	5	1	3	4	4	2	4	3	5	5	1	1	4	4	5
33	2	1	4	12	Chile	1	4	3	1	1	3	1	4	2	4	1	3	1	3	3	3	1	3	3	3	5	3	3	4	3	2	4	2	4	4	3	5	3	3	4	5	5	4	5	2	0	4	3	4
36	2	1	3	20	Chile	1	4	4	3	2	4	1	4	4	4	3	4	2	2	2	3	4	2	3	5	2	1	3	3	4	2	3	1	3	3	3	2	2	3	3	3	1	2	4	4	3	2	1	1
49	2	1	3	27	Chile	1	4	3	1	3	2	2	4	3	4	3	2	4	1	1	1	2	2	2	5	4	1	1	2	2	0	1	0	1	1	2	1	0	0	1	0	1	1	5	3	1	3	3	4
36	1	1	4	15	Chile	1	4	4	1	1	5	1	5	1	5	1	5	1	5	5	5	1	5	5	1	5	5	4	4	4	5	5	5	4	5	5	4	5	5	5	4	5	5	5	0	0	5	4	5
34	2	1	3	4	Chile	1	5	5	1	1	5	1	5	1	5	1	5	1	5	5	5	1	5	5	1	5	5	4	5	4	5	4	5	5	4	4	4	5	5	4	4	4	5	5	0	0	5	4	5
29	2	1	3	6	Chile	2	5	4	1	3	2	3	3	3	3	1	1	1	5	5	5	1	5	5	1	5	5	5	5	5	5	5	5	4	4	5	5	5	5	4	5	5	5	5	0	0	5	3	4
24	2	1	2	9	Chile	1	4	5	3	2	4	1	5	1	4	1	3	1	3	4	4	1	4	5	2	5	4	4	5	5	4	5	5	5	4	3	5	4	5	4	5	5	5	3	1	1	5	4	4
39	1	2	3	3	Chile	2	5	4	1	1	5	2	5	1	5	1	5	1	5	4	5	1	4	4	1	5	5	4	4	3	5	5	3	5	4	4	5	4	5	4	4	4	5	5	1	0	5	5	5
33	2	1	3	1	Chile	2	5	4	2	2	4	1	4	2	4	2	4	1	3	3	3	3	3	4	2	3	4	5	4	5	4	0	3	5	3	5	3	3	5	5	5	3	3	5	2	0	3	3	5
35	1	1	3	20	Chile	1	4	4	3	2	5	3	3	2	5	2	4	1	3	3	3	2	3	5	4	4	2	4	3	5	3	3	1	2	2	1	4	2	4	2	4	3	1	5	4	0	4	1	5
39	2	1	3	13	Chile	1	5	5	2	2	4	3	4	4	4	3	4	4	3	3	3	1	3	5	2	5	4	4	4	4	4	4	3	4	4	4	4	4	4	2	3	4	1	0	4	0	5	3	3
36	1	1	3	5	Chile	1	5	5	1	2	5	1	4	2	5	2	5	2	5	5	5	1	5	5	2	5	4	4	4	5	3	3	4	4	5	4	5	4	5	3	4	4	4	5	1	0	5	4	5
20	2	1	2	2	Chile	2	5	5	3	3	5	3	5	2	5	2	5	2	4	5	5	1	4	5	2	5	4	3	4	5	5	3	3	4	4	3	5	5	4	5	4	4	4	5	4	0	5	4	4
41	2	1	3	17	Chile	1	5	4	3	3	5	1	5	2	4	1	3	1	4	4	5	1	4	5	1	5	5	5	4	5	4	4	3	5	5	4	5	4	5	5	5	5	5	5	0	0	5	2	3
45	2	1	4	17	Chile	1	5	4	2	2	4	2	5	2	4	1	4	2	4	5	5	1	5	5	1	5	5	4	4	3	4	5	5	4	5	4	5	4	5	3	5	5	5	5	0	1	5	3	5
36	2	1	3	15	Chile	1	5	5	2	3	5	3	5	3	5	3	5	1	4	4	5	3	4	4	1	3	5	4	4	5	5	4	4	5	4	5	4	4	4	4	3	4	5	4	1	0	3	3	4
35	2	1	4	4	Chile	1	5	5	1	1	5	1	5	1	5	1	5	1	5	5	5	1	5	5	1	5	5	5	5	4	5	5	5	5	5	5	5	5	5	3	4	5	5	5	0	0	5	5	5
20	2	1	3	1	Chile	2	5	4	2	2	5	1	5	1	4	2	4	2	5	5	5	1	4	5	2	5	4	4	4	4	5	5	5	4	5	4	4	4	4	3	3	3	5	4	0	0	5	3	4
53	1	1	4	1	Chile	2	5	4	1	1	4	1	4	1	4	1	3	1	4	4	4	3	4	3	1	3	5	3	4	4	4	3	5	4	4	3	3	3	4	4	4	3	3	5	1	0	3	4	5
37	2	1	3	5	Chile	2	5	5	1	1	5	1	5	1	5	1	5	1	4	4	4	4	4	5	3	2	3	3	3	2	3	4	3	4	3	3	4	2	2	3	3	3	4	5	1	0	5	4	4
55	2	1	3	30	Chile	1	5	5	2	2	4	1	5	2	3	2	4	2	3	4	4	2	4	5	3	4	3	2	4	5	4	3	4	3	4	4	5	4	4	2	4	3	4	5	1	1	5	4	4
41	2	1	4	20	Chile	1	5	5	3	3	5	1	5	1	5	1	4	3	3	4	3	4	3	3	3	2	3	3	4	0	2	0	2	2	2	0	5	2	5	3	3	3	2	4	3	0	3	1	4
34	2	1	4	10	Chile	2	4	3	3	3	3	3	4	3	4	3	4	3	3	3	3	3	3	4	3	3	3	5	4	3	3	3	3	3	3	1	3	3	4	5	4	4	3	5	2	0	1	3	3
53	2	1	3	26	Chile	1	5	3	1	3	4	1	5	1	5	2	4	2	3	3	3	1	3	5	4	5	2	3	4	5	4	4	0	3	5	3	4	3	5	3	3	5	3	5	1	2	5	4	4
59	2	1	3	21	Chile	1	5	5	2	3	5	2	5	3	5	2	5	3	4	4	4	1	4	5	1	5	5	4	3	4	4	4	3	4	4	3	4	3	4	4	4	4	4	5	1	1	5	4	4
59	2	1	3	34	Chile	1	4	4	1	1	4	1	3	1	5	1	3	1	4	4	3	2	3	4	4	4	2	4	3	4	3	3	1	4	4	4	4	3	3	3	4	4	4	5	1	0	4	4	1
32	1	1	3	7	Chile	1	4	4	2	3	4	3	5	4	4	4	4	3	4	4	5	2	4	5	4	4	2	4	5	5	5	5	3	4	5	5	4	5	5	5	5	5	4	5	0	0	5	4	5
39	2	1	2	25	Chile	1	5	5	2	3	5	2	5	2	5	2	4	2	3	4	4	4	4	5	1	2	5	4	1	5	3	5	3	2	3	5	5	4	5	2	5	5	5	5	2	1	4	4	4
42	2	1	3	4	Chile	1	5	5	1	1	5	1	5	1	5	1	5	1	5	5	5	1	5	5	1	5	5	5	5	3	5	5	5	3	4	4	5	5	5	5	5	5	5	5	0	0	5	5	5
29	2	1	3	5	Chile	1	5	4	2	2	3	2	5	2	5	3	4	1	4	4	4	2	4	4	2	4	4	4	4	5	3	4	3	4	3	4	4	4	4	4	4	3	4	5	1	1	4	3	3
39	2	1	4	14	Chile	1	5	4	2	1	3	1	5	1	4	2	3	1	5	5	5	1	4	5	1	5	5	5	5	4	5	4	5	5	4	5	5	5	5	5	3	5	5	5	0	0	5	5	5
74	1	1	3	54	Chile	1	5	4	1	1	4	1	4	1	4	1	4	1	5	5	4	1	4	5	2	5	4	4	4	5	4	5	4	4	5	5	5	4	5	4	4	5	4	5	4	5	5	2	3
41	2	1	3	15	Chile	1	5	5	1	2	5	2	5	1	5	1	5	1	5	5	5	5	5	5	2	1	4	4	5	5	5	5	4	3	5	5	5	5	5	5	5	5	5	5	0	0	5	4	5
37	2	1	3	12	Usa	1	5	5	1	2	5	2	5	2	5	1	5	1	5	5	5	1	4	5	2	5	4	4	4	5	5	3	3	4	4	4	5	5	5	5	4	5	5	5	0	0	5	4	5
21	2	1	2	3	Chile	1	5	5	1	1	5	3	5	1	5	1	4	3	5	5	5	1	5	5	3	5	3	5	4	5	5	1	3	2	1	3	5	5	5	5	5	5	5	5	2	1	5	3	5
43	2	1	4	3	Chile	1	4	4	1	1	5	1	5	2	5	1	4	1	4	5	4	1	4	5	2	5	4	3	4	1	3	4	5	3	3	4	4	4	4	4	3	4	5	5	1	0	5	3	5
51	1	1	3	15	Chile	1	5	5	1	1	5	4	5	3	5	3	5	3	5	5	5	5	5	5	1	1	5	5	5	5	5	5	4	5	5	5	5	5	5	5	5	5	5	5	0	0	5	5	5
44	1	1	3	18	Chile	1	5	5	1	1	5	1	4	1	5	1	5	1	5	5	5	1	5	5	1	5	5	4	5	3	5	4	4	5	5	4	5	5	5	5	5	5	5	5	0	0	5	5	5
48	2	1	3	25	Chile	1	4	4	2	2	4	1	5	1	5	2	4	1	4	4	5	1	4	5	1	5	5	4	3	5	4	4	3	4	5	4	5	4	4	4	3	4	5	5	0	0	5	1	1
37	2	1	3	18	Chile	2	5	4	1	2	4	1	5	1	5	2	4	1	4	4	5	1	4	5	1	5	5	4	5	5	5	5	5	4	4	3	4	3	5	3	4	4	5	5	1	1	5	3	4
42	2	1	3	20	Chile	1	5	5	1	2	4	2	5	2	4	1	5	2	5	4	5	1	5	5	1	5	5	4	4	4	4	4	3	4	5	4	4	4	4	3	4	4	5	5	1	0	5	4	4
39	2	1	3	15	Chile	1	4	4	3	4	5	1	4	4	4	3	4	2	5	5	5	1	5	5	2	5	4	1	4	1	3	5	5	5	4	5	5	3	5	4	4	4	0	1	4	5	0	1	1
50	2	2	3	3	Chile	1	4	4	2	2	4	1	5	1	5	1	5	1	5	5	5	1	5	5	1	5	5	5	5	5	5	4	5	4	4	4	5	5	5	5	4	5	5	5	4	0	5	4	5
52	2	1	3	17	Chile	1	5	4	2	2	5	2	4	1	4	2	4	2	4	4	4	1	4	5	3	5	3	4	4	5	4	4	5	5	5	3	5	4	4	5	5	4	5	5	1	0	5	3	4
48	2	1	3	4	Chile	1	4	5	1	1	4	1	3	1	4	1	4	1	5	4	5	3	5	5	2	3	4	5	3	3	5	3	5	5	4	3	4	5	4	3	4	3	4	5	1	0	4	4	5
22	2	1	3	2	Chile	2	4	5	1	1	4	1	5	1	5	1	5	1	5	5	5	1	5	5	1	5	5	5	3	5	5	4	5	5	3	3	5	5	4	3	4	5	5	5	1	0	5	4	5
49	2	1	3	24	Chile	1	4	2	2	4	3	1	3	2	1	4	1	1	4	3	2	3	2	1	3	3	3	4	4	3	2	1	0	3	3	4	4	1	3	4	2	0	3	5	4	4	3	3	5
46	1	1	3	1	Chile	2	4	4	4	2	4	1	4	1	5	1	3	3	4	3	4	2	3	3	3	4	3	4	3	1	3	4	2	3	1	1	2	2	2	3	1	3	2	5	2	1	3	3	4
30	2	1	2	8	Chile	1	4	4	1	1	5	1	5	1	5	1	4	2	5	5	4	1	5	5	2	5	4	4	4	5	4	3	4	5	5	4	5	5	4	5	5	5	5	5	1	0	5	4	4
36	2	1	3	15	Chile	1	4	4	3	3	4	3	4	4	4	3	4	2	5	5	5	1	5	5	1	5	5	4	4	1	4	3	4	5	4	3	5	5	5	5	4	4	5	5	1	0	5	4	4
22	2	1	3	4	Chile	2	5	4	1	1	5	5	5	1	4	1	4	1	5	5	5	1	5	5	2	5	4	0	5	4	5	4	5	3	5	3	5	5	5	0	5	5	5	5	0	0	5	4	4
40	1	1	3	13	Chile	1	4	4	2	1	5	1	4	1	5	1	4	1	5	5	5	1	5	5	1	5	5	3	4	5	4	4	3	5	5	4	4	4	5	4	4	5	5	5	0	0	5	4	5
43	2	1	4	12	Chile	1	4	5	3	3	5	4	5	4	4	3	4	2	5	5	4	1	4	4	1	5	5	3	5	3	4	4	4	2	4	3	4	5	5	3	3	5	4	5	1	0	5	3	5
45	1	1	3	6	Chile	2	4	4	1	1	4	1	4	1	5	2	4	1	5	5	4	1	5	5	3	5	3	3	5	2	5	4	5	5	5	4	5	4	5	5	5	5	4	5	1	1	4	4	3
33	2	1	3	16	Chile	1	5	5	2	1	5	1	5	1	5	1	4	1	4	5	4	3	4	5	4	3	2	4	5	5	5	4	4	5	5	5	5	5	5	4	5	4	3	3	0	1	5	2	3
34	1	1	3	2	Chile	1	5	5	1	1	5	1	5	1	5	1	5	1	4	4	4	1	5	5	2	5	4	5	2	5	4	3	4	2	4	4	4	4	5	5	4	4	5	5	1	0	5	4	5
35	2	1	3	2	Chile	1	5	5	1	1	5	1	5	1	5	1	5	1	5	5	5	1	5	5	1	5	5	5	3	5	5	3	4	3	4	4	5	5	5	3	4	5	5	5	0	0	5	4	5
44	1	1	3	20	Chile	1	4	4	2	1	4	1	5	2	4	1	4	2	3	4	4	1	3	3	2	5	4	3	4	1	3	3	3	3	2	4	4	3	4	2	3	3	5	5	2	0	5	4	5
32	2	3	3	8	Chile	1	5	5	3	1	5	1	5	3	5	2	5	2	5	5	5	1	5	5	1	5	5	3	5	5	2	5	5	4	5	3	5	5	5	4	5	5	4	4	1	0	5	3	4
40	1	1	3	3	Chile	1	3	4	2	1	4	1	4	2	5	2	5	1	5	5	5	5	5	5	4	1	2	4	3	3	4	3	4	4	5	3	4	4	4	5	4	4	5	5	1	0	5	4	4
34	2	1	3	3	Chile	1	5	5	2	4	5	2	5	2	5	2	5	1	2	1	2	1	2	3	4	5	2	4	1	5	3	5	0	5	3	4	2	3	3	2	2	2	0	5	2	0	5	3	5
54	1	1	4	3	Chile	1	5	5	1	1	4	1	5	1	4	2	5	2	5	4	5	2	5	5	2	4	4	4	4	3	4	5	5	4	4	4	4	5	4	4	5	4	5	5	0	0	5	4	5
20	2	1	3	5	Chile	2	5	5	2	1	5	3	5	1	5	1	4	1	3	3	3	1	4	5	4	5	2	4	3	3	3	3	5	5	5	3	3	4	4	2	3	3	2	0	0	0	5	5	5
43	1	1	3	15	Chile	1	4	4	2	4	3	3	4	3	5	4	4	3	4	4	5	2	4	5	4	4	2	4	4	5	5	5	5	5	5	5	5	5	5	2	5	5	5	4	0	0	5	3	3
43	2	1	3	22	Chile	1	4	4	2	1	3	2	4	2	4	2	5	2	2	3	3	3	3	4	3	3	3	3	1	5	4	4	4	4	3	4	4	4	4	5	3	4	5	5	3	1	3	4	5
62	2	1	3	14	Chile	1	5	5	2	2	5	1	5	3	4	3	5	3	3	4	4	1	4	5	2	5	4	5	4	2	5	4	4	3	4	4	4	4	4	3	4	4	5	5	1	0	1	4	4
50	1	1	3	27	Chile	1	5	5	5	1	5	1	5	1	5	1	5	1	5	5	5	1	5	5	2	5	4	5	4	5	5	5	5	5	5	3	5	4	5	5	5	5	5	5	0	0	5	4	4
41	2	1	3	1	Chile	2	4	3	1	1	3	1	5	2	3	2	4	1	4	4	5	1	4	4	1	5	5	3	3	4	5	3	5	4	3	4	3	4	4	2	3	3	5	4	1	0	4	2	4
45	1	1	4	20	Chile	1	5	4	3	3	5	4	5	2	5	1	5	1	5	4	5	1	5	5	1	5	5	4	4	5	5	3	5	4	5	3	5	5	5	3	4	5	5	5	0	0	5	4	5
44	1	1	3	20	Chile	1	5	4	1	2	4	2	4	3	4	1	5	1	5	5	5	1	4	5	2	5	4	4	4	2	4	5	4	4	5	4	5	3	5	4	3	5	5	5	1	0	5	4	5
45	1	1	3	5	Chile	1	5	3	2	4	4	2	5	2	4	2	4	2	3	3	4	2	2	3	2	4	4	5	3	5	3	4	1	1	5	5	5	4	5	1	1	2	1	5	2	1	3	4	5
32	2	3	3	1	Chile	1	5	5	2	2	4	1	5	2	4	3	4	1	3	3	3	3	3	4	3	3	3	4	4	1	4	3	4	2	3	3	2	3	2	1	4	1	3	5	1	0	3	2	5
42	2	1	3	25	Chile	1	4	5	1	1	5	1	4	1	5	1	4	1	5	5	5	1	5	5	1	5	5	4	4	4	5	5	5	4	5	4	5	5	5	5	5	5	4	4	0	0	5	1	4
40	2	1	3	11	Chile	1	5	5	1	2	5	1	5	3	5	1	5	1	5	5	5	1	5	5	2	5	4	4	5	4	5	4	5	4	5	4	5	5	5	5	5	5	5	5	0	0	5	4	5
36	2	1	3	9	Chile	1	4	3	2	1	4	1	5	2	4	2	4	3	5	4	4	1	4	5	4	5	2	5	3	5	3	4	4	3	4	5	4	4	4	4	4	4	4	5	1	1	4	3	2
39	2	1	4	20	Chile	1	5	5	2	2	5	2	5	2	5	2	5	2	5	5	5	1	5	5	2	5	4	4	4	5	5	4	5	5	5	3	5	4	5	3	4	5	5	5	0	0	5	3	5
28	1	1	3	12	Chile	1	5	5	1	1	5	1	5	1	5	1	5	1	5	5	5	1	5	5	1	5	5	5	5	5	5	5	5	5	5	5	5	5	5	5	5	5	5	5	0	0	5	5	5
43	1	1	3	12	Chile	1	5	5	2	2	4	2	5	2	5	2	4	1	3	3	3	3	3	3	2	3	4	4	4	1	1	3	1	4	3	2	4	4	4	3	2	5	5	5	3	0	2	3	5
39	2	1	3	8	Chile	1	4	5	1	1	5	1	5	1	5	1	4	2	5	5	4	1	4	5	3	5	3	3	5	4	4	4	3	4	3	3	3	4	4	4	5	4	5	5	1	0	4	3	5
36	1	1	3	6	Chile	1	4	5	1	1	5	2	5	1	5	1	5	1	5	5	5	1	5	5	1	5	5	4	5	3	5	4	4	4	4	4	5	5	5	3	5	5	5	5	0	0	5	1	0
41	1	1	3	14	Chile	1	5	5	1	1	4	1	5	2	5	1	5	1	4	4	5	1	5	5	1	5	5	4	4	5	4	5	5	5	5	4	5	4	5	5	4	5	0	0	4	5	0	2	0
44	2	1	3	11	Chile	1	4	4	3	2	4	1	4	1	4	1	4	3	4	4	3	1	3	5	3	5	3	4	3	5	3	3	4	3	4	4	4	4	4	3	3	3	4	4	1	1	5	3	4
33	2	1	4	3	Chile	1	5	5	1	1	5	1	5	1	5	1	4	1	5	5	5	1	5	5	1	5	5	4	5	5	4	5	5	5	5	4	5	5	4	5	5	5	5	5	0	0	5	5	5
48	2	1	3	20	Chile	1	4	2	4	5	3	1	4	4	2	4	2	1	1	1	2	4	1	3	5	2	1	5	0	2	0	1	1	2	1	3	4	0	4	0	1	2	1	5	4	1	1	0	2
45	2	1	3	12	Chile	1	5	5	1	1	5	1	5	1	5	1	4	2	5	5	5	1	5	5	2	5	4	5	2	5	5	5	4	5	5	5	5	5	5	5	4	5	5	5	0	0	5	4	4
40	1	1	4	12	Chile	1	5	4	2	2	5	2	5	1	2	1	5	1	5	5	5	1	5	5	2	5	4	5	4	4	4	5	4	5	5	4	5	5	5	4	4	5	5	5	0	0	5	4	4
31	2	1	3	10	Chile	1	4	4	2	3	5	3	5	3	5	3	4	2	3	4	4	1	4	5	3	5	3	2	2	5	2	3	2	3	4	3	2	3	4	3	2	3	3	5	2	0	2	4	4
41	2	1	3	16	Chile	1	5	5	1	3	5	3	5	2	5	2	5	2	5	5	5	5	5	5	4	1	2	2	5	5	4	5	5	5	3	4	5	4	4	3	5	4	5	5	0	0	5	3	4
39	1	1	3	11	Chile	1	4	4	1	1	5	1	5	1	5	3	4	1	4	4	5	1	4	5	3	5	3	4	4	4	3	4	3	5	5	4	5	4	5	4	5	5	4	5	2	0	4	4	5
32	2	1	4	10	Chile	1	4	3	2	1	4	3	5	1	3	1	5	1	5	4	4	1	4	5	2	5	4	3	4	5	5	5	4	3	4	4	5	4	4	5	4	5	4	5	1	1	4	4	5
56	1	1	3	7	Chile	1	5	5	1	1	5	1	5	1	5	1	5	1	5	5	5	1	5	5	1	5	5	5	3	3	5	5	1	4	5	5	4	4	3	4	4	5	5	5	0	0	5	5	5
23	1	1	3	2	Chile	2	5	5	4	2	5	3	4	3	5	3	4	3	4	4	4	2	4	5	5	4	1	5	4	0	3	4	4	3	2	3	4	1	4	5	3	4	2	2	2	4	4	3	1
31	2	1	4	10	Chile	1	5	5	2	1	5	1	5	1	5	1	5	1	5	5	5	1	5	5	1	5	5	4	3	5	4	4	5	5	3	3	5	5	5	4	4	5	5	5	0	0	5	4	5
23	1	1	3	2	Chile	2	5	5	2	2	4	1	5	2	5	2	4	2	4	4	4	2	4	3	3	4	3	3	3	0	5	4	5	4	2	3	1	3	3	4	4	2	2	3	2	2	4	4	5
36	2	1	3	14	Chile	1	5	5	1	1	4	1	5	1	5	1	5	1	4	5	5	1	4	5	1	5	5	4	4	5	5	5	5	5	4	5	5	4	5	3	4	4	5	5	0	0	5	4	5
45	2	1	4	1	Chile	2	3	4	2	2	4	3	4	1	4	1	4	1	3	3	3	4	4	3	4	2	2	4	5	4	3	3	3	3	3	3	5	4	1	4	5	3	2	3	2	3	2	2	3
22	2	1	3	3	Chile	2	5	5	1	1	5	1	5	4	5	4	5	1	5	4	4	2	4	5	3	4	3	5	5	5	4	3	5	4	4	3	4	5	4	5	5	5	4	5	1	0	5	2	5
42	2	1	3	13	Chile	1	5	5	1	3	4	1	5	1	5	1	5	1	4	4	5	1	4	5	1	5	5	5	4	0	4	4	4	4	5	5	5	4	4	4	4	5	5	5	0	0	5	4	5
41	2	1	3	18	Chile	1	5	5	1	2	5	1	5	1	5	1	5	1	5	5	5	1	5	5	3	5	3	3	5	5	5	5	5	5	4	4	5	4	5	4	5	5	5	5	0	0	5	2	5
47	2	1	3	21	Chile	1	5	3	2	3	3	3	4	3	4	3	3	3	4	4	4	1	3	5	3	5	3	4	4	3	4	3	3	3	4	4	4	3	3	4	3	4	3	5	2	2	4	4	5
43	2	1	3	8	Chile	1	5	5	1	1	5	1	5	1	5	1	5	1	5	5	5	1	5	5	3	5	3	4	5	5	5	4	5	4	5	5	5	5	5	4	4	5	5	5	0	0	5	4	4
28	1	1	3	1	Chile	2	5	4	1	1	3	2	3	1	3	1	4	1	5	4	5	4	4	3	2	2	4	3	4	3	5	4	4	3	3	3	4	3	3	3	4	4	4	4	1	0	4	4	5
46	2	1	4	25	Chile	1	5	5	1	2	5	1	5	1	5	1	5	1	5	5	5	1	5	5	2	5	4	3	5	5	5	5	5	5	5	5	5	5	5	5	5	5	5	5	0	0	5	3	4
38	2	1	3	14	Chile	1	5	5	2	2	5	2	5	1	5	2	5	2	4	5	4	1	4	5	3	5	3	4	5	5	4	5	3	4	5	4	5	5	5	5	5	5	5	5	4	0	5	4	5
30	1	1	3	5	Chile	2	5	5	2	1	5	1	5	1	4	1	4	1	3	3	4	1	4	4	3	5	3	4	4	5	4	4	4	4	5	5	5	3	4	5	5	5	4	5	1	0	5	3	3
45	2	1	3	3	Chile	2	5	5	1	1	5	2	5	1	5	1	4	2	4	4	5	2	5	5	3	4	3	4	4	4	3	4	3	5	5	4	5	4	5	5	5	5	3	5	0	0	5	4	5
40	1	1	4	7	Chile	1	3	4	1	1	4	1	4	1	4	1	4	1	5	5	5	1	5	5	2	5	4	4	4	5	4	4	3	4	4	4	4	4	4	4	4	5	5	5	1	0	5	4	5
33	2	1	3	12	Chile	1	4	4	2	2	4	2	4	2	4	2	4	2	4	4	4	4	4	4	2	2	4	4	4	4	4	4	4	4	4	4	4	4	4	4	4	4	4	5	1	1	4	4	4
26	1	1	3	3	Chile	2	5	4	3	4	5	2	4	2	5	3	5	2	5	5	5	2	4	5	2	4	4	4	4	4	5	5	5	4	5	4	5	4	5	4	5	5	5	4	0	0	5	3	4
33	2	1	3	1	Chile	2	5	5	1	1	5	2	5	2	5	1	5	2	3	1	2	2	2	4	4	4	2	4	1	5	4	2	4	4	5	3	5	0	2	3	1	4	1	5	2	1	5	3	5
37	2	1	3	10	Chile	2	5	5	1	1	4	1	5	1	4	1	4	1	3	4	3	3	4	4	3	3	3	4	4	3	5	4	4	3	4	2	3	4	3	3	5	2	5	4	3	4	5	1	5
26	1	1	2	5	Chile	2	4	4	1	2	4	1	5	1	5	1	5	1	4	4	4	2	4	4	1	4	5	3	3	5	4	3	4	4	4	4	4	4	4	4	4	4	4	4	2	1	4	4	5
31	2	1	3	3	Chile	2	5	5	4	4	5	4	5	3	5	3	4	4	5	5	5	1	4	5	4	5	2	4	5	2	2	4	4	3	4	3	5	4	4	4	5	5	3	3	1	0	5	3	4
30	2	1	3	3	Chile	2	5	5	3	4	5	3	5	1	5	1	5	2	5	4	5	1	4	5	1	5	5	5	4	4	3	3	4	4	3	2	4	3	4	3	4	3	5	5	1	1	5	5	4
29	2	1	3	10	Chile	1	5	5	3	2	5	2	5	2	4	3	4	2	4	4	5	2	4	5	1	4	5	5	5	4	5	5	4	4	5	5	4	4	5	2	5	4	5	5	0	0	5	5	5
23	2	1	3	1	Chile	2	5	5	2	3	5	3	5	3	5	2	4	1	4	4	5	1	4	5	2	5	4	5	5	4	5	3	5	4	4	5	5	5	4	4	4	5	4	5	0	1	5	3	5
32	2	1	3	1	Chile	2	5	4	1	1	5	1	5	1	5	1	4	1	5	4	5	1	5	5	3	5	3	4	4	5	4	2	4	4	4	4	4	4	4	4	4	4	4	5	2	0	5	3	3
28	2	2	3	1	Chile	1	4	4	2	2	4	3	4	2	4	2	3	2	3	4	4	1	3	4	2	5	4	4	4	1	5	3	2	4	4	5	4	4	4	4	3	4	5	5	1	0	5	4	5
55	2	1	3	5	Chile	2	5	5	1	1	4	1	5	1	5	1	5	1	5	5	4	2	5	5	1	4	5	4	3	5	5	5	5	5	3	4	5	5	5	5	4	5	5	4	0	0	5	5	5
20	2	1	3	4	Chile	2	5	5	1	1	4	1	5	3	4	1	4	1	5	5	4	1	4	5	3	5	3	4	5	3	4	4	5	5	3	3	3	2	3	3	4	3	4	4	4	0	5	3	5
37	1	1	4	11	Chile	1	3	3	2	2	4	1	4	2	4	2	4	2	4	5	4	2	5	5	3	4	3	4	3	2	2	4	4	4	5	3	5	3	5	2	2	4	4	5	1	0	2	1	5
29	1	1	3	4	Chile	1	5	5	1	1	5	1	5	1	5	1	4	1	5	5	5	1	5	5	1	5	5	4	4	4	5	4	4	5	4	4	5	3	5	5	4	5	5	5	0	0	5	4	5
33	2	1	3	17	Chile	1	5	5	2	1	5	2	5	1	4	2	5	1	4	4	5	2	4	5	2	4	4	4	3	5	5	5	3	4	3	4	4	4	4	5	3	5	5	5	1	0	4	4	5
31	2	1	3	6	Chile	1	3	2	4	2	2	2	3	2	2	2	1	2	3	2	2	4	2	3	3	2	3	4	4	3	3	4	2	3	2	4	4	4	4	1	4	3	2	4	3	1	1	1	1
28	2	1	3	13	Chile	1	5	5	2	4	5	2	5	2	5	2	5	2	3	3	4	1	3	5	4	5	2	4	4	2	4	4	5	4	4	4	4	2	5	4	4	4	4	5	1	1	5	4	5
48	2	1	4	12	Chile	1	4	4	1	1	5	1	5	1	3	1	3	1	4	4	4	1	4	5	2	5	4	4	4	3	4	4	4	3	3	3	4	3	4	3	4	4	5	5	1	1	5	1	5
33	2	1	4	15	Chile	1	5	5	1	1	5	1	5	1	4	1	4	1	5	5	5	1	4	5	1	5	5	4	5	4	3	5	3	4	4	4	4	5	5	5	4	4	5	5	0	0	5	4	5
28	2	1	3	10	Chile	1	5	5	1	1	4	1	5	1	5	1	5	3	5	5	5	2	5	5	4	4	2	4	5	4	5	5	4	4	4	4	5	4	5	5	5	5	4	5	0	0	5	2	4
43	1	1	3	14	Chile	1	5	4	2	3	4	2	4	1	4	2	4	2	5	5	4	1	5	5	1	5	5	4	4	5	4	4	4	5	5	4	4	4	4	4	4	4	5	5	1	0	5	3	5
40	1	1	3	13	Chile	1	5	5	1	1	5	1	5	1	5	1	5	1	4	5	5	1	5	5	1	5	5	5	4	4	5	4	3	5	5	4	5	4	5	4	4	5	5	5	0	0	5	4	5
44	1	1	3	24	Chile	1	4	5	5	4	4	4	4	4	4	4	4	4	5	5	5	3	5	4	2	3	4	4	4	3	4	4	4	4	4	1	4	3	4	4	5	4	4	5	1	1	5	3	4
37	2	1	4	20	Chile	1	5	4	2	2	4	1	5	1	4	1	4	1	5	5	5	1	5	5	1	5	5	5	3	4	4	5	4	4	4	4	5	5	4	3	4	4	5	5	0	0	5	5	4
42	1	1	3	4	Chile	1	4	5	2	2	4	1	4	3	4	3	4	1	5	5	4	1	5	5	1	5	5	3	4	5	4	3	4	3	4	5	4	3	4	4	4	5	5	5	1	0	5	1	5
42	1	1	3	19	Chile	1	5	4	1	3	4	2	5	2	5	2	4	2	5	5	4	1	5	5	3	5	3	4	4	4	4	4	4	4	4	4	4	4	5	5	4	4	4	5	1	0	5	3	5
26	2	1	3	6	Chile	2	5	5	2	2	5	2	5	1	5	2	5	1	4	4	4	1	4	5	3	5	3	5	4	3	5	4	5	5	5	2	5	4	5	5	5	5	4	5	1	1	5	3	5
38	2	1	3	15	Chile	1	4	3	3	2	2	1	4	1	3	2	4	1	3	4	3	2	4	5	3	4	3	3	3	2	4	2	3	4	4	4	4	2	3	2	1	2	3	5	2	1	3	3	4
43	1	1	3	14	Chile	1	5	4	1	1	4	1	4	2	5	1	4	1	4	4	4	3	4	5	3	3	3	5	3	5	4	3	2	5	5	5	4	4	5	4	1	5	3	3	4	5	3	3	4
40	2	1	3	8	Chile	1	4	5	1	1	4	1	4	1	4	1	4	1	5	4	5	1	5	5	1	5	5	5	3	5	4	3	4	4	4	3	4	5	5	1	4	5	5	5	1	0	5	4	5
31	2	1	3	6	Chile	1	5	4	3	3	4	4	4	4	4	4	4	4	4	4	4	1	4	5	3	5	3	4	4	5	4	4	5	4	4	3	4	4	5	4	5	5	4	5	2	1	5	3	5
29	2	1	3	7	Chile	1	5	5	1	1	5	1	5	1	5	1	5	1	4	4	4	2	4	5	2	4	4	3	4	3	5	5	3	4	3	3	3	3	3	3	4	3	3	5	1	1	5	3	3
49	2	1	3	29	Chile	1	5	3	2	2	3	2	5	2	4	2	3	2	4	4	4	2	3	4	2	4	4	3	3	4	5	5	4	3	4	4	4	3	4	3	3	4	4	5	1	1	4	3	5
38	2	1	3	12	Chile	1	5	4	3	3	5	3	4	4	4	4	4	4	3	4	4	1	4	5	2	5	4	4	4	4	3	5	4	4	5	4	4	4	4	3	3	3	3	4	1	0	5	3	3
35	2	1	3	12	Chile	1	4	4	2	1	4	1	5	2	4	1	4	1	5	5	4	1	5	5	1	5	5	4	3	5	4	4	4	4	4	5	4	4	4	3	4	4	5	5	1	0	5	4	5
22	2	1	2	3	Chile	2	5	5	1	1	4	1	5	1	5	1	5	1	5	4	5	1	4	5	1	5	5	4	4	2	5	4	4	2	3	4	4	4	5	4	4	4	4	5	0	0	5	4	4
35	2	1	3	13	Chile	1	5	4	2	4	5	1	5	2	1	1	5	1	4	4	5	1	5	5	1	5	5	5	4	5	3	5	3	5	5	5	5	5	5	4	4	5	5	5	0	0	5	4	5
45	2	1	4	12	Panama	1	4	4	2	3	4	3	5	2	3	2	3	1	4	4	5	1	4	5	1	5	5	4	3	2	4	3	3	3	3	3	3	4	4	3	3	4	5	5	1	1	5	4	4
32	2	1	3	6	Chile	2	4	4	3	3	4	2	5	3	4	3	4	1	2	3	3	2	2	1	4	4	2	1	3	0	3	1	4	3	0	3	1	2	1	3	3	1	3	5	3	3	3	3	5
65	2	1	3	46	Chile	1	5	5	1	1	5	1	5	1	5	1	5	1	5	5	5	1	5	5	1	5	5	5	5	5	5	5	5	5	5	5	5	5	5	5	5	5	5	5	0	0	5	5	5
53	2	1	3	29	Chile	1	5	5	3	3	4	1	4	1	5	1	3	1	3	4	4	2	4	4	1	4	5	4	4	5	5	3	3	5	4	5	5	4	4	4	4	4	5	5	0	1	5	4	5
54	1	1	3	28	Chile	1	4	3	2	3	3	1	3	2	3	2	3	2	2	3	2	4	2	4	4	2	2	2	3	4	4	3	2	4	2	3	2	2	4	2	2	3	3	5	3	0	3	2	4
23	1	1	3	1	Chile	2	5	5	1	2	5	2	5	1	5	1	5	1	3	4	4	1	3	5	2	5	4	4	4	1	4	3	5	4	4	4	4	5	4	4	4	4	0	0	5	5	0	0	0
34	1	1	3	1	Chile	2	4	5	4	3	5	1	5	3	5	1	4	2	3	4	5	1	4	5	4	5	2	4	5	5	4	4	3	3	3	3	4	4	4	5	4	4	4	2	1	1	4	2	3
37	1	1	3	19	Argentina	1	4	4	2	1	5	1	1	1	5	1	3	1	5	5	5	1	5	5	1	5	5	5	5	5	5	4	5	4	4	4	5	4	5	4	5	5	5	5	4	0	5	4	5
46	1	1	3	15	Chile	1	5	5	2	1	4	2	5	1	5	1	5	1	4	5	5	1	5	5	1	5	5	4	4	5	5	5	5	4	5	5	5	5	5	5	4	5	5	5	0	0	5	4	4
40	2	1	3	13	Chile	1	5	5	2	4	5	3	5	1	5	2	5	2	5	5	5	1	5	5	1	5	5	5	5	5	5	5	5	5	5	5	5	5	5	5	5	5	5	5	0	0	5	2	5
37	1	1	4	3	Chile	1	5	5	1	1	5	1	5	1	5	1	5	1	5	5	5	1	5	5	1	5	5	4	4	4	5	4	5	5	4	4	4	5	5	5	4	4	5	5	1	0	5	4	5
36	2	1	3	10	Chile	1	5	5	3	2	5	2	5	3	5	3	5	3	5	5	5	1	5	5	1	5	5	4	5	4	4	5	5	5	5	3	5	5	5	5	5	5	5	5	0	0	5	4	5
40	2	1	3	17	Chile	1	5	5	2	3	4	1	5	2	4	2	5	3	4	4	4	1	4	5	1	5	5	4	4	5	4	4	4	4	5	5	5	4	5	3	4	5	5	5	1	0	5	4	5
40	1	1	3	8	Chile	1	5	5	2	1	5	1	5	1	5	1	5	1	4	4	4	2	4	4	3	4	3	2	3	5	5	2	3	4	4	5	5	4	4	4	4	5	4	5	0	1	4	3	4
34	2	1	3	4	Chile	1	5	4	2	2	4	1	5	2	5	1	4	1	4	4	4	1	4	5	3	5	3	3	3	1	5	4	4	4	3	3	4	5	4	5	3	3	5	4	1	0	5	4	5
43	1	1	3	5	Chile	1	5	4	1	2	5	4	5	4	5	2	4	3	4	4	5	1	5	5	2	5	4	5	4	5	4	5	1	5	5	5	5	5	5	4	4	5	5	5	2	0	5	4	5
48	2	1	3	4	Chile	1	4	5	1	1	4	1	3	1	4	1	4	1	5	4	5	3	5	5	2	3	4	5	3	3	5	3	5	5	4	3	4	5	4	3	4	3	4	5	1	0	4	4	5
37	2	1	4	10	Chile	1	5	5	3	3	4	3	5	1	5	1	5	1	5	5	5	1	4	5	1	5	5	5	4	3	4	5	4	5	5	3	5	4	4	4	4	4	5	5	3	5	0	0	0
22	2	1	3	3	Chile	1	5	5	1	5	5	1	5	1	5	1	5	1	5	4	5	1	5	5	3	5	3	5	1	5	4	1	5	5	5	4	5	2	5	4	4	5	4	4	3	5	5	3	0
71	1	1	3	50	Chile	1	5	3	2	1	4	2	5	2	4	1	3	1	4	4	4	1	4	5	3	5	3	5	3	5	3	4	3	4	4	4	4	3	5	4	3	5	5	5	3	0	5	2	5
50	1	1	3	15	Chile	1	4	4	1	2	4	1	4	2	4	2	4	1	5	4	4	1	5	5	2	5	4	4	4	5	4	4	4	4	4	4	4	4	4	4	4	4	5	5	1	0	5	4	5
64	1	1	3	40	Chile	1	5	5	2	1	5	2	4	2	5	2	5	2	4	4	5	1	4	5	1	5	5	4	4	5	4	5	4	4	4	4	3	4	4	4	4	4	5	5	0	0	5	4	5
32	2	1	3	1	Chile	2	5	5	2	2	4	1	4	2	5	1	4	1	4	4	4	1	4	4	3	5	3	4	4	4	4	5	5	4	4	4	4	5	4	4	5	4	5	5	1	0	5	4	4
27	1	1	1	5	Chile	1	4	4	3	3	5	1	5	2	5	2	4	1	5	5	4	2	4	5	3	4	3	4	4	4	2	2	5	4	4	4	4	1	4	4	4	4	2	2	2	1	3	1	4
47	2	1	4	10	Chile	1	4	3	1	1	3	1	4	1	3	1	3	1	3	3	2	2	2	4	3	4	3	3	3	3	3	4	3	4	4	4	4	3	4	2	4	3	4	5	2	3	4	4	5
20	2	3	3	2	Chile	2	4	4	1	1	4	1	4	1	4	2	4	3	4	4	4	1	4	5	2	5	4	3	4	3	4	4	4	4	4	3	4	3	4	3	4	4	5	4	1	1	5	3	5
37	2	2	3	5	Chile	1	4	4	1	1	4	1	4	1	4	1	5	2	4	4	4	1	4	5	3	5	3	2	4	4	2	4	4	3	2	3	4	5	3	2	4	3	4	5	1	1	5	2	4
27	2	1	3	6	Chile	2	5	5	2	2	5	1	5	2	5	1	5	1	4	5	4	1	4	5	1	5	5	3	4	5	5	4	4	4	4	4	4	4	4	5	4	4	4	5	1	1	5	4	5
36	2	1	3	1	Chile	1	4	4	2	1	4	2	5	2	5	2	3	1	5	5	5	1	5	5	1	5	5	3	4	4	5	4	4	5	4	4	4	4	4	4	4	4	5	5	0	0	5	4	5
26	2	1	3	2	Chile	2	4	5	3	5	4	4	5	4	5	4	4	4	4	3	3	1	3	5	3	5	3	4	3	3	4	3	4	3	3	1	3	3	3	1	2	3	4	0	4	1	3	3	4
38	2	1	4	16	Chile	1	5	4	2	3	4	2	5	3	4	3	4	2	4	4	4	2	4	4	2	4	4	5	4	3	2	4	1	4	4	5	4	4	4	3	4	4	5	5	1	0	4	3	5
43	2	1	4	20	Chile	1	5	4	2	1	5	1	4	1	5	1	3	1	4	5	5	1	4	5	2	5	4	4	5	5	5	4	4	4	5	4	4	5	5	2	4	4	5	5	0	0	4	3	4
20	2	1	2	2	Chile	2	5	5	1	1	5	1	5	1	5	2	5	1	3	5	5	1	5	5	1	5	5	3	5	5	5	2	4	5	3	3	4	3	5	5	1	4	5	5	0	0	5	5	5
33	1	1	4	4	Chile	1	5	5	2	1	5	1	5	3	5	1	4	2	5	5	5	4	5	5	4	2	2	3	1	4	2	2	1	2	4	4	5	5	4	2	1	3	3	5	0	0	3	4	1
32	2	1	4	1	Chile	2	5	4	3	3	4	4	5	3	4	2	4	1	4	5	4	1	4	5	2	5	4	3	3	5	4	5	4	4	3	4	4	4	3	3	3	4	4	4	1	0	5	3	3
28	2	1	3	2	Chile	1	5	5	1	2	5	1	5	2	5	2	5	1	4	4	5	1	4	5	1	5	5	4	4	5	5	5	5	5	4	4	3	5	5	4	4	3	5	5	0	1	5	4	5
50	2	1	3	35	Chile	1	5	5	1	1	5	3	5	3	5	4	5	1	4	3	3	1	3	5	3	5	3	4	3	0	1	5	2	3	3	4	5	5	4	1	1	4	5	5	2	0	5	3	5
51	2	1	3	25	Chile	1	5	5	1	1	5	1	5	1	5	1	5	1	5	5	5	1	5	5	1	5	5	4	4	5	5	4	5	5	4	4	4	4	4	5	5	5	5	5	0	0	5	4	5
42	2	1	3	10	Chile	2	4	4	2	3	3	3	4	2	3	2	4	2	4	4	4	2	4	4	2	4	4	3	4	4	2	2	4	4	3	3	4	4	3	4	4	3	3	4	1	1	4	3	4
22	2	1	2	1	Chile	2	4	4	2	2	5	2	4	3	5	2	3	1	4	3	4	1	3	3	1	5	5	2	3	4	4	5	4	5	3	2	3	2	2	4	4	2	5	5	0	1	5	4	5
44	1	1	3	10	Chile	1	5	4	1	1	4	1	4	1	3	1	4	1	4	5	5	1	5	5	3	5	3	3	4	3	4	4	4	4	4	4	4	3	4	4	4	4	4	5	2	0	5	3	4
38	1	1	4	13	Chile	1	4	4	3	2	3	1	4	3	4	2	4	1	3	4	4	1	3	4	1	5	5	3	4	5	3	5	3	4	4	4	4	3	4	3	4	4	4	5	2	1	4	3	4
29	1	1	3	1	Chile	2	5	5	1	1	5	1	4	1	5	1	5	1	5	5	5	1	5	4	1	5	5	4	5	4	4	5	5	4	4	4	5	4	4	5	4	4	5	5	0	0	5	5	5
35	2	1	3	2	Chile	2	4	5	1	1	3	1	2	1	4	1	3	1	4	4	4	1	4	4	2	5	4	5	4	4	4	4	4	4	4	5	5	4	4	4	4	4	3	5	1	0	5	4	5
30	2	1	3	3	Chile	2	4	4	3	3	3	3	4	3	3	3	4	3	4	4	4	2	4	5	1	4	5	3	3	0	5	4	4	4	3	3	4	5	4	4	4	4	4	4	1	0	5	4	5
20	2	1	3	3	Chile	2	4	4	1	1	5	1	5	1	5	1	5	1	5	5	5	1	5	5	3	5	3	4	4	4	5	5	5	5	4	4	5	4	4	5	5	5	5	5	0	0	5	4	0
21	2	1	2	1	Chile	1	3	5	2	2	5	3	5	2	5	3	5	1	5	5	5	1	4	5	1	5	5	4	5	0	5	5	5	5	3	4	5	5	3	3	5	3	4	5	0	0	5	4	5
29	1	1	3	1	Chile	2	5	5	1	1	5	1	4	1	5	1	5	1	5	5	5	1	5	4	1	5	5	4	5	4	4	5	5	4	4	4	5	4	4	5	4	4	5	5	0	0	5	5	5
46	2	1	3	19	Chile	1	5	5	1	3	4	1	5	1	5	1	4	1	4	5	5	4	5	5	4	2	2	3	3	3	5	3	4	3	4	4	5	5	5	5	3	5	4	0	0	2	4	4	5
59	1	1	4	40	Chile	1	5	5	2	3	5	1	4	2	5	2	3	2	5	5	5	2	4	5	2	4	4	3	4	5	4	4	4	4	5	4	5	4	5	3	3	5	5	5	1	0	5	3	5
47	1	1	3	1	Chile	2	4	5	1	3	5	1	5	1	5	1	3	1	4	4	4	2	4	3	2	4	4	2	3	3	3	3	5	4	3	4	4	2	2	2	3	3	4	4	3	4	3	0	0
38	2	1	3	7	Chile	1	4	3	4	5	3	3	3	4	3	5	3	3	4	3	3	2	3	3	3	4	3	4	4	4	4	5	3	1	4	5	5	4	5	5	3	4	3	5	2	2	3	4	4
37	1	1	2	7	Chile	1	4	4	3	1	5	1	5	1	5	1	5	1	3	5	5	1	4	5	3	5	3	4	5	5	4	5	4	4	4	4	5	4	5	5	5	5	4	5	0	0	4	3	3
42	2	1	2	28	Chile	1	5	5	2	3	4	3	5	3	4	3	4	3	4	4	4	4	4	5	3	2	3	3	3	2	4	4	4	4	4	4	5	3	5	3	3	4	3	4	3	3	3	3	5
39	2	1	3	20	Chile	1	5	5	1	2	5	5	5	5	5	5	5	1	5	5	5	1	5	5	1	5	5	5	5	4	5	5	5	5	5	4	5	5	5	0	4	5	5	5	0	0	5	4	5
40	2	1	4	17	Chile	1	5	5	3	3	4	4	5	4	5	3	5	4	3	5	5	1	5	5	1	5	5	5	4	5	5	5	5	5	5	5	5	5	5	5	5	5	5	5	0	0	1	4	4
46	1	1	3	15	Chile	1	5	5	2	2	5	2	5	1	5	2	4	1	3	3	4	1	3	5	3	5	3	5	3	3	5	5	2	4	4	4	5	4	5	4	4	5	5	5	1	0	5	4	5
49	1	1	3	20	Chile	1	5	5	2	2	5	2	5	2	5	2	5	2	4	4	4	5	5	5	5	1	1	5	3	3	2	3	3	4	4	2	4	3	4	3	4	4	4	5	2	0	2	3	4
43	2	1	4	4	Chile	2	5	5	3	3	2	4	3	4	3	4	3	3	3	3	3	3	3	4	4	3	2	3	2	3	3	3	3	3	1	1	2	2	1	3	3	1	3	3	3	1	1	3	1
48	2	1	3	27	Chile	1	5	5	1	1	3	1	2	1	5	1	5	1	5	5	5	1	5	5	1	5	5	4	4	4	5	4	5	4	3	4	5	4	5	5	5	5	5	5	0	0	5	3	4
41	1	1	2	5	Chile	2	5	5	4	3	4	4	5	4	5	4	5	2	2	3	2	1	2	5	5	5	1	3	4	4	4	4	4	4	4	2	4	4	4	3	4	4	2	2	5	4	3	2	4
41	2	1	3	16	Chile	1	5	5	1	4	5	1	5	1	5	1	5	4	5	5	4	1	5	5	1	5	5	3	3	5	4	5	5	4	5	5	5	4	5	4	5	5	5	5	0	1	5	4	4
47	2	1	3	3	Chile	1	5	5	1	2	4	1	4	1	5	1	4	1	5	5	5	1	5	5	1	5	5	4	4	3	5	4	5	5	4	5	5	5	5	3	4	5	5	5	0	0	5	4	5
42	1	1	3	21	Chile	1	4	4	3	3	3	1	5	2	4	3	3	1	5	4	5	1	4	5	1	5	5	4	3	3	4	2	3	4	4	2	4	3	4	4	3	4	4	3	1	1	5	3	4
42	2	1	3	23	Chile	1	5	4	1	3	5	2	4	1	4	3	4	1	4	4	4	1	5	5	3	5	3	5	4	3	4	4	4	4	4	4	5	4	5	3	4	5	5	5	0	0	5	3	5
47	2	1	3	20	Chile	1	5	3	1	1	4	2	5	2	3	1	5	1	4	4	3	3	3	4	3	3	3	3	4	5	2	4	4	2	3	3	5	5	4	2	4	4	3	5	3	0	4	3	5
52	1	1	3	5	Chile	1	5	5	1	1	5	1	5	1	5	1	5	1	5	5	5	1	5	5	1	5	5	3	5	3	5	3	5	1	4	3	5	4	5	4	4	5	5	5	1	0	5	4	5
52	2	1	3	6	Chile	1	5	4	1	4	5	5	5	4	5	1	4	1	4	4	4	1	4	4	1	5	5	4	4	4	4	4	3	4	4	4	4	4	5	5	4	5	4	5	4	4	0	4	5
41	1	1	3	9	Chile	2	5	5	1	1	5	1	4	1	5	1	4	2	2	1	2	1	2	1	5	5	1	4	2	2	0	4	3	5	0	4	4	1	0	2	3	2	0	5	3	3	2	1	1
46	1	1	3	17	Chile	1	5	4	3	2	4	1	4	2	4	3	3	2	3	3	3	3	4	3	4	3	2	5	4	4	3	4	2	3	3	3	3	4	4	3	4	4	3	5	3	1	4	1	4
44	2	1	3	12	Chile	1	5	5	2	3	5	5	5	4	5	4	5	4	4	4	4	1	4	4	2	5	4	3	3	1	4	4	5	4	5	2	5	5	4	1	2	4	5	5	4	4	5	4	5
47	1	1	2	23	Chile	1	5	5	1	1	5	1	5	1	5	1	5	1	5	5	4	1	5	5	2	5	4	4	5	5	5	4	5	5	5	4	5	5	4	4	5	5	5	5	0	0	5	4	4
47	1	1	3	5	Chile	1	5	5	1	1	5	2	5	1	5	1	5	2	3	5	4	3	5	5	3	3	3	5	4	2	5	3	3	3	3	3	5	5	3	5	5	3	4	5	3	0	5	3	2
22	2	1	3	2	Chile	1	4	5	2	1	5	1	5	2	5	3	4	3	3	3	3	3	3	4	4	3	2	3	3	2	3	3	5	3	3	2	3	3	3	4	3	2	4	2	2	3	3	2	4
52	2	1	3	1	Chile	2	3	3	1	1	2	1	1	1	2	1	1	1	2	4	4	1	2	5	1	5	5	3	4	4	5	5	5	3	4	4	2	5	4	5	4	3	5	5	1	0	5	4	5
47	2	1	3	25	Chile	1	5	4	1	1	5	1	4	1	4	1	3	1	4	4	4	1	4	5	3	5	3	4	3	4	2	3	4	5	4	2	4	4	5	3	4	5	4	5	2	1	5	2	3
26	2	1	3	2	Chile	2	5	4	1	2	5	1	5	1	5	3	5	1	3	3	3	1	3	4	3	5	3	5	3	3	3	3	3	3	3	3	5	2	4	5	1	5	4	5	1	0	5	4	5
28	2	1	3	2	Chile	1	5	5	1	1	5	1	4	1	4	1	4	1	4	5	5	1	4	5	2	5	4	5	4	5	4	4	4	5	4	4	5	5	5	4	4	4	5	5	1	0	5	4	5
41	2	1	3	16	Chile	1	5	5	1	2	5	2	5	2	5	2	5	2	5	5	5	1	4	5	1	5	5	4	4	4	5	4	4	4	4	4	4	4	4	4	4	4	5	5	0	0	5	4	5
45	2	1	3	25	Chile	1	4	3	2	3	4	1	5	2	3	3	3	3	4	4	4	2	4	4	3	4	3	3	4	3	2	3	3	3	3	3	4	3	4	4	3	3	3	4	2	1	4	2	4
45	2	1	3	25	Chile	1	5	5	2	2	4	1	5	2	5	2	5	2	4	4	4	2	4	4	4	4	2	3	4	4	3	3	4	3	3	4	4	3	3	4	4	3	4	5	2	3	2	3	3
34	2	1	2	18	Chile	1	5	5	3	3	5	3	5	3	5	3	5	2	4	5	4	1	4	5	1	5	5	4	3	4	5	4	3	3	5	4	5	5	5	5	4	4	5	5	0	0	5	4	5
21	2	1	2	1	Chile	2	5	5	1	1	5	1	5	1	5	1	4	1	4	5	4	1	4	5	3	5	3	4	3	3	5	4	5	2	3	3	5	5	4	5	3	5	4	5	1	0	5	4	5
33	1	1	3	13	Chile	1	4	4	2	4	4	3	5	4	3	4	4	3	5	5	5	1	5	5	1	5	5	4	4	4	5	2	4	4	4	3	4	5	5	5	4	4	5	5	0	0	5	4	5
46	2	1	3	15	Chile	1	5	5	1	1	5	1	5	1	5	1	5	1	4	4	5	1	4	5	1	5	5	4	4	2	4	4	4	4	5	4	5	4	4	4	4	5	5	5	0	0	5	3	5
38	1	1	3	12	Chile	1	4	5	1	1	4	1	4	1	4	1	3	1	5	5	5	1	4	5	2	5	4	4	3	5	3	4	4	4	5	4	4	4	4	4	3	4	5	5	0	0	5	2	5
31	2	1	3	2	Chile	2	5	4	1	3	5	2	5	2	4	2	5	1	4	4	4	1	4	5	3	5	3	4	5	3	5	4	5	5	4	4	5	5	4	2	4	4	5	5	1	1	5	4	5
34	2	1	3	2	Chile	1	5	5	1	1	5	1	5	1	4	1	4	1	4	5	5	1	5	5	1	5	5	4	4	5	5	5	5	5	4	4	5	4	5	3	4	4	5	4	0	0	5	4	5
31	1	1	3	2	Chile	2	4	4	1	1	5	1	5	1	5	1	4	2	5	5	5	1	5	5	2	5	4	3	3	2	5	3	5	4	4	4	5	4	5	5	5	5	5	5	0	0	5	4	5
23	2	1	3	1	Chile	2	5	4	1	1	5	1	5	2	5	2	5	1	2	2	3	3	2	4	4	3	2	2	4	1	2	1	4	0	0	3	0	3	1	0	4	0	2	1	3	3	3	1	3
45	2	1	3	2	Chile	2	5	4	3	2	4	2	4	2	4	3	4	2	5	4	4	3	4	4	3	3	3	4	4	3	3	3	4	4	3	3	4	3	4	4	3	3	3	5	1	1	5	3	3
38	2	1	2	18	Chile	1	5	4	2	2	4	2	4	2	4	4	4	2	5	5	5	1	4	5	3	5	3	4	4	3	4	4	4	4	4	4	5	5	5	3	4	5	5	5	0	0	5	4	4
33	2	1	3	4	Chile	2	5	5	1	1	5	1	5	1	5	1	5	1	5	5	5	1	5	5	1	5	5	5	5	5	4	5	4	5	5	5	4	5	5	5	5	4	5	5	0	0	5	4	5
31	2	1	3	7	Chile	1	4	4	3	3	5	3	5	3	5	3	5	1	4	4	5	1	4	4	2	5	4	1	5	4	5	5	3	4	5	3	5	5	5	4	5	5	4	5	2	0	5	1	4
42	2	1	3	18	Chile	1	5	5	3	3	3	2	4	3	4	3	4	3	3	3	3	3	3	3	3	3	3	4	4	3	3	4	3	5	4	4	3	3	3	3	3	3	3	5	2	3	3	3	4
34	1	1	3	3	Chile	1	5	4	1	4	5	1	4	1	5	1	5	1	5	5	5	1	5	5	1	5	5	4	4	5	4	4	4	4	5	5	5	4	5	4	4	5	5	5	0	0	5	4	5
25	1	1	3	5	Chile	1	5	5	2	1	5	1	5	1	5	1	5	1	3	3	4	5	3	3	1	1	5	4	4	5	2	3	2	3	4	1	3	2	4	3	3	3	2	5	4	0	4	3	5
35	2	1	3	21	Chile	1	5	5	1	2	5	2	5	1	5	1	5	1	5	5	5	1	5	5	1	5	5	5	4	2	4	4	5	5	5	4	5	4	5	4	4	5	4	5	0	0	5	4	5
30	2	1	3	3	Chile	1	4	5	1	2	5	1	5	1	5	2	4	1	5	5	4	1	4	5	2	5	4	4	4	3	4	4	5	4	4	2	4	5	5	4	3	5	4	5	0	0	5	4	5
29	2	1	3	14	Chile	1	4	4	1	2	5	2	4	2	5	2	3	2	3	3	3	3	3	3	2	3	4	4	3	4	5	3	4	5	4	2	4	2	5	3	1	4	5	4	1	1	4	3	5
41	2	1	3	8	Chile	1	4	4	1	1	4	1	5	3	4	2	5	1	5	5	5	1	5	5	1	5	5	4	5	5	5	4	5	5	5	4	5	5	5	5	5	5	5	4	0	0	5	4	4
30	2	3	3	1	Chile	1	4	2	2	1	3	2	4	2	4	1	4	1	4	4	4	2	3	4	1	4	5	4	3	5	3	5	2	4	4	4	4	4	5	3	4	5	5	5	0	1	4	4	5
32	2	1	3	5	Chile	1	5	5	2	3	5	3	5	3	5	3	5	3	4	4	5	1	4	5	1	5	5	2	4	4	4	5	5	4	5	4	5	3	5	3	5	5	4	5	0	1	5	5	5
29	2	1	3	7	Chile	1	5	5	2	3	5	1	5	2	5	2	5	1	4	4	5	1	4	5	1	5	5	4	5	5	4	4	4	4	5	4	5	4	5	5	5	5	5	5	1	0	5	4	5
32	2	1	4	8	Chile	2	4	4	1	1	4	1	4	3	4	2	3	1	1	1	3	4	2	1	3	2	3	0	1	5	3	4	0	1	1	4	0	0	3	0	0	0	5	5	3	1	1	4	5
35	2	1	3	8	Chile	1	5	5	1	5	5	1	5	1	5	1	5	1	4	3	4	4	4	5	3	2	3	3	4	0	3	3	3	4	4	4	4	4	4	4	4	4	3	5	3	0	4	3	4
32	1	1	3	9	Chile	1	5	5	1	1	5	2	5	1	5	1	5	1	3	4	4	1	4	5	3	5	3	3	3	5	4	4	4	3	4	4	5	5	5	3	5	5	4	5	3	0	5	3	1
40	1	1	3	10	Chile	1	5	4	4	3	3	1	5	1	4	2	4	1	3	4	3	3	3	4	2	3	4	4	3	4	3	3	4	4	4	3	4	3	4	3	4	3	5	5	1	1	3	4	4
36	2	1	4	7	Chile	1	5	4	1	2	5	1	5	1	5	2	5	1	5	5	4	1	4	5	1	5	5	4	4	3	3	5	3	5	5	4	5	3	4	4	4	5	5	5	1	1	5	4	5
44	2	1	3	16	Chile	1	5	5	4	3	5	2	5	2	5	3	5	3	4	4	4	2	4	5	2	4	4	3	5	1	5	4	4	5	4	4	4	4	5	2	4	5	5	5	1	0	5	4	5
31	2	2	3	3	Chile	2	5	5	1	1	5	1	5	1	5	1	4	1	5	5	5	1	5	5	2	5	4	3	4	5	4	4	3	5	4	4	5	4	5	4	4	3	5	5	0	0	5	3	5
33	1	1	3	7	Chile	1	4	3	3	3	4	2	4	3	4	3	3	2	4	4	4	2	3	4	3	4	3	4	4	4	3	3	3	4	3	3	4	4	5	3	3	4	5	5	2	1	5	3	4
35	2	1	4	7	Chile	1	5	4	3	2	5	1	5	1	4	1	2	1	4	4	4	2	4	5	2	4	4	3	4	3	4	3	4	4	4	3	3	3	4	1	4	3	4	5	1	0	5	3	5
33	2	1	3	1	Chile	2	5	5	2	1	5	1	5	1	4	2	4	1	4	4	4	3	4	4	1	3	5	3	4	4	4	4	4	3	4	4	4	4	4	5	4	5	4	5	2	1	5	4	5
35	2	1	3	1	Chile	2	4	4	2	3	5	3	4	2	4	2	4	1	3	3	3	3	3	4	2	3	4	3	4	4	3	4	5	4	4	4	3	3	4	4	4	4	4	5	2	1	4	4	5
37	2	1	4	2	Chile	1	5	5	1	1	5	1	5	1	5	1	5	1	5	5	5	1	5	5	1	5	5	5	5	5	5	4	5	5	5	4	5	5	5	4	5	5	5	5	0	0	5	4	5
29	2	1	3	1	Chile	2	4	5	3	3	4	3	4	3	5	3	5	3	4	3	3	1	3	4	3	5	3	4	4	5	3	3	5	3	4	5	3	5	4	3	5	3	3	4	3	3	4	2	4
32	1	1	4	16	Chile	1	5	5	1	2	5	1	5	1	5	1	5	5	4	5	5	1	5	5	1	5	5	5	3	3	5	5	5	5	3	5	5	5	5	4	4	5	5	5	0	0	5	4	5
23	2	3	3	2	Chile	2	5	5	2	4	5	2	5	1	5	1	5	1	5	5	5	1	4	5	2	5	4	5	5	5	5	4	5	5	4	2	4	4	4	3	5	5	3	4	0	2	5	4	3
48	2	1	3	6	Chile	1	5	5	2	1	4	1	3	1	4	1	4	1	5	5	4	1	5	5	1	5	5	3	2	3	4	3	4	4	4	3	4	4	4	4	1	4	5	4	1	0	5	4	4
21	2	1	3	1	Chile	2	5	5	2	3	5	2	5	2	5	2	4	2	4	4	5	2	5	5	3	4	3	3	5	5	4	4	5	5	5	5	5	4	4	3	3	5	3	3	1	1	4	3	4
37	1	1	3	6	Chile	1	4	3	1	1	5	1	5	2	5	1	5	1	5	5	5	1	5	5	1	5	5	4	5	5	5	3	5	5	4	1	4	5	5	3	3	5	5	4	0	0	5	4	4
21	2	1	3	3	Chile	1	5	5	2	1	5	2	5	1	5	1	5	2	5	5	4	1	5	5	2	5	4	5	5	5	5	4	5	5	4	4	5	5	5	5	5	5	5	4	0	0	5	4	5
33	2	1	3	7	Chile	1	5	5	1	1	5	1	5	1	5	1	5	1	5	5	5	1	5	5	1	5	5	5	5	3	5	5	5	5	5	3	5	5	5	5	5	5	5	5	0	0	5	4	5
39	2	1	3	10	Chile	1	4	4	2	2	3	1	5	2	2	3	2	1	3	2	3	4	3	3	3	2	3	4	4	1	4	3	3	2	3	3	4	4	4	2	4	3	3	5	2	2	3	4	4
32	2	1	3	7	Chile	1	4	4	3	4	3	3	5	3	3	3	3	2	4	4	5	1	4	5	2	5	4	2	4	5	5	5	3	5	4	4	4	5	4	3	4	4	5	5	0	1	5	4	5
25	2	1	3	6	Chile	2	5	4	1	1	5	1	5	2	5	3	3	1	3	2	4	2	3	3	4	4	2	4	4	4	4	3	1	4	3	5	5	3	4	4	5	4	3	4	3	1	5	3	5
37	2	1	3	8	Chile	1	5	3	2	2	5	1	4	1	5	1	5	1	3	3	2	3	2	2	4	3	2	3	4	5	4	2	2	5	3	1	2	3	2	3	3	1	3	5	3	3	1	0	0
40	2	1	4	9	Chile	1	5	5	1	2	5	2	5	3	5	2	4	2	3	2	3	3	2	5	3	3	3	3	1	5	1	1	2	2	1	0	1	1	4	0	1	2	5	5	3	0	4	3	5
55	1	1	3	36	Chile	1	5	5	2	3	5	2	5	3	4	3	5	2	3	4	4	1	4	5	2	5	4	4	4	5	4	4	3	4	4	4	4	4	5	5	4	5	5	5	1	0	5	3	4
24	2	1	3	5	Chile	1	5	5	1	2	5	2	5	2	5	2	5	1	5	5	5	1	5	5	1	5	5	4	4	1	4	5	5	4	4	5	5	5	5	5	4	4	4	5	0	0	5	4	5
44	2	1	3	20	Chile	1	5	5	2	1	5	1	5	3	5	2	5	1	5	4	5	1	4	5	2	5	4	4	4	5	5	4	3	4	3	4	5	5	5	3	3	4	5	5	1	1	5	1	4
40	2	1	4	7	Chile	1	5	5	1	1	3	1	4	1	5	1	5	1	4	3	4	3	4	4	3	3	3	4	3	5	4	4	3	5	4	3	1	3	4	4	4	4	4	5	2	0	3	4	4
35	2	1	4	1	Chile	2	5	5	1	2	5	2	4	2	5	2	3	2	4	4	4	2	4	4	2	4	4	4	4	4	5	4	4	4	4	3	4	4	4	4	4	4	4	4	1	0	4	4	4
28	2	1	3	6	Paraguay	1	2	3	4	4	5	4	5	4	5	4	5	3	2	3	3	1	4	5	3	5	3	2	3	2	4	4	5	3	3	5	3	3	3	5	3	3	0	5	3	1	5	0	0
41	1	1	3	12	Chile	1	4	4	1	1	4	1	3	2	5	2	4	1	5	5	5	1	5	5	2	5	4	4	4	5	5	3	4	5	5	5	4	4	5	4	4	4	5	5	1	0	5	3	5
24	2	1	3	3	Chile	2	3	4	2	4	4	1	5	1	5	3	5	1	4	4	4	1	4	4	2	5	4	5	5	3	4	5	3	2	4	5	4	4	4	5	4	4	3	1	1	0	4	2	5
37	2	1	3	7	Chile	1	4	4	2	2	4	1	5	2	2	2	4	1	4	4	2	1	4	5	2	5	4	5	4	4	4	4	2	4	4	4	4	4	4	4	4	4	5	5	1	1	5	4	5
37	2	1	3	6	Chile	1	5	5	2	2	4	1	5	1	4	2	4	1	4	4	4	1	4	5	2	5	4	4	3	5	4	4	4	4	4	4	4	4	4	4	4	4	5	5	1	1	4	4	5
62	1	1	3	15	Chile	1	4	4	1	1	3	1	2	1	3	1	3	1	4	4	4	1	5	5	1	5	5	4	4	4	4	4	4	4	5	5	5	5	4	3	5	4	5	5	1	0	5	4	5
24	2	1	3	8	Chile	1	5	4	3	3	5	2	5	2	5	3	5	3	4	4	5	1	4	5	1	5	5	5	4	5	5	4	5	5	5	5	4	5	5	5	4	5	5	5	0	1	4	4	5
31	2	1	3	2	Chile	2	5	4	1	1	5	1	4	1	5	1	4	1	4	5	4	1	5	5	1	5	5	3	4	3	3	4	4	4	4	3	4	5	4	5	4	5	5	5	0	0	5	4	5
47	1	1	3	14	Chile	1	5	4	1	2	4	1	3	1	3	1	3	4	2	2	2	3	4	4	1	3	5	5	3	5	0	4	1	3	3	3	4	1	1	5	3	5	2	5	4	2	3	3	4
37	1	1	3	10	Chile	1	5	4	1	1	5	1	5	1	4	1	4	1	4	3	4	2	4	5	4	4	2	4	5	5	5	5	5	4	3	4	3	5	4	5	3	3	1	4	2	0	4	2	4
40	2	1	3	21	Chile	1	5	5	4	1	5	1	5	1	5	1	4	1	4	4	3	1	4	5	4	5	2	5	4	3	2	4	5	5	2	3	5	2	5	3	3	5	4	5	0	3	5	4	3
51	2	1	3	5	Chile	1	5	3	3	4	5	3	5	4	5	5	3	3	4	3	3	3	4	5	3	3	3	5	5	5	3	4	5	5	5	4	3	1	4	3	3	4	5	2	1	4	3	4	5
63	2	1	3	42	Chile	1	5	3	2	2	4	1	5	1	3	4	4	2	5	4	5	1	4	5	2	5	4	4	3	4	4	5	4	5	4	5	5	4	5	4	4	4	5	5	1	1	5	3	5
55	2	1	4	17	Chile	2	5	5	4	4	4	4	5	5	5	5	4	3	1	2	2	1	1	1	5	5	1	2	2	2	2	2	2	3	2	1	2	2	1	2	1	1	3	2	2	1	0	2	2
39	2	2	3	19	Chile	1	5	5	2	2	5	1	4	2	5	2	5	3	5	5	5	1	5	5	3	5	3	5	4	5	5	5	5	5	5	5	5	3	5	5	5	5	5	5	0	0	5	2	5
39	2	1	4	2	Chile	2	5	4	1	3	4	2	5	2	5	1	5	1	5	5	4	1	4	5	2	5	4	4	5	3	5	5	5	4	5	4	5	3	4	5	5	5	4	5	0	0	5	4	5
47	2	1	3	16	Chile	1	5	5	2	2	5	2	5	2	4	2	3	2	4	3	4	1	4	4	2	5	4	4	4	4	4	4	3	4	4	3	4	3	4	4	4	4	4	5	1	1	5	4	5
54	2	1	4	37	Chile	1	5	4	2	3	2	2	5	4	2	1	2	3	4	2	3	3	3	3	3	3	3	4	3	3	3	4	1	2	3	3	3	3	4	4	3	4	4	4	2	3	1	3	3
58	2	1	3	27	Chile	1	4	4	4	1	4	3	4	2	3	3	4	3	2	1	1	3	2	3	3	3	3	3	3	2	0	3	0	4	3	4	4	4	4	5	3	5	4	5	2	5	2	1	3
52	2	1	3	25	Chile	1	4	4	3	2	5	3	4	3	3	3	4	2	2	4	4	3	3	4	2	3	4	4	1	4	4	4	2	4	3	4	4	4	4	5	2	4	4	5	2	1	4	4	5
32	2	1	4	1	Chile	1	5	5	1	1	5	1	5	1	5	1	4	1	5	5	5	1	5	5	1	5	5	4	4	5	5	4	5	4	5	5	5	4	5	5	5	5	5	5	1	0	5	4	5
38	2	1	4	12	Chile	1	4	4	1	1	4	1	4	1	5	1	4	1	4	4	5	1	4	5	3	5	3	3	5	5	4	5	4	4	4	5	5	5	5	4	4	5	5	5	0	0	5	5	5
34	2	1	3	6	Chile	1	5	4	4	1	5	3	5	4	5	1	5	1	4	4	5	1	5	5	1	5	5	4	4	5	5	5	3	5	5	5	5	2	3	0	3	3	5	5	0	0	4	4	1
40	1	1	3	1	Chile	1	4	5	1	1	5	1	5	1	5	1	4	1	5	5	5	1	5	5	1	5	5	2	5	4	5	5	5	5	5	5	5	5	5	2	5	5	5	5	0	0	5	5	5
39	2	1	3	9	Chile	1	4	4	3	2	4	1	5	2	4	3	2	1	4	4	4	1	4	5	2	5	4	4	3	5	4	4	4	5	5	4	5	4	5	5	4	4	4	5	1	1	5	4	4
43	2	1	3	10	Chile	1	5	5	3	1	5	2	5	1	5	2	5	3	3	4	4	1	4	5	1	5	5	3	5	4	3	4	2	4	4	4	5	4	5	3	4	4	5	5	0	1	5	4	5
33	2	1	3	4	Chile	1	5	5	3	4	5	3	5	4	5	4	5	2	5	5	5	1	5	5	1	5	5	5	4	1	4	4	4	4	4	3	5	4	5	5	4	4	5	5	0	0	5	4	5
32	2	1	3	7	Chile	1	5	5	3	1	5	1	5	1	5	3	5	2	5	5	5	1	5	5	3	5	3	3	4	5	4	5	5	5	3	5	3	3	4	2	5	3	5	5	0	0	5	3	5
38	2	1	3	9	Chile	1	5	5	4	4	4	2	5	2	4	4	4	3	5	5	5	1	4	5	1	5	5	4	5	5	5	5	4	5	4	5	3	5	5	3	5	5	4	5	1	0	5	3	2
36	2	1	4	12	Chile	1	3	4	3	3	3	1	4	2	3	3	3	2	4	4	3	2	4	5	3	4	3	4	5	4	3	4	3	4	2	2	3	4	4	3	3	3	4	4	1	1	4	3	3
31	2	1	3	1	Chile	2	5	4	1	2	3	1	4	1	5	2	3	1	4	4	4	1	4	5	2	5	4	4	3	2	5	4	5	3	4	4	4	4	4	4	4	4	5	5	2	1	5	3	5
36	2	1	3	5	Chile	2	5	5	2	2	5	1	5	3	5	4	5	1	3	3	3	3	3	3	4	3	2	4	4	5	3	3	3	3	2	1	2	3	4	2	2	3	3	4	2	4	2	4	5
37	2	1	3	12	Australia	1	5	5	2	2	5	2	5	2	5	2	5	1	5	5	5	1	5	5	2	5	4	4	4	4	3	4	4	4	3	3	5	5	5	3	4	5	5	5	1	0	5	3	4
45	2	1	3	14	Chile	1	5	3	2	2	4	1	5	1	3	1	3	1	3	2	3	3	2	3	3	3	3	1	3	5	2	3	2	4	5	4	4	3	4	3	4	4	3	5	3	3	4	3	3
33	2	1	3	5	Chile	1	5	5	1	1	3	2	5	1	5	3	5	2	4	4	4	1	4	5	4	5	2	3	5	5	3	5	2	5	5	5	5	5	5	2	5	5	5	5	1	0	5	2	3
41	2	1	3	8	Chile	1	5	3	1	3	4	1	5	1	5	3	4	1	3	3	3	2	2	3	3	4	3	5	3	5	3	5	2	3	5	3	4	4	4	2	3	4	5	5	4	0	3	3	3
37	2	1	3	15	Chile	1	5	5	1	2	5	1	4	1	4	2	5	2	5	5	5	1	5	5	2	5	4	4	4	4	5	5	4	4	4	3	5	5	5	3	3	4	5	5	1	0	5	4	5
39	2	1	3	11	Chile	1	5	5	3	3	4	3	5	3	4	4	4	3	4	4	4	1	4	5	3	5	3	3	4	4	4	4	3	3	4	4	4	4	4	3	3	3	3	5	2	2	5	2	3
46	2	1	4	10	Chile	1	5	5	1	1	4	1	5	1	5	1	4	1	4	4	4	1	4	4	1	5	5	3	4	0	2	3	2	3	0	1	4	5	5	1	4	4	5	5	3	1	5	5	5
44	2	1	3	17	Chile	1	4	4	2	2	5	3	4	2	4	2	4	2	4	4	4	1	4	5	2	5	4	2	3	2	5	4	5	4	4	4	4	4	4	3	3	4	5	5	1	1	5	3	4
41	2	1	3	24	Chile	1	5	4	2	1	4	2	4	2	4	2	4	2	5	5	5	1	5	5	1	5	5	4	4	4	5	5	4	5	5	4	5	4	5	3	4	4	5	5	1	0	5	4	5
40	2	1	3	19	Chile	1	5	5	2	1	5	1	5	1	4	2	4	2	5	5	5	1	4	5	1	5	5	5	3	5	3	5	2	5	4	5	3	1	4	3	2	4	5	5	1	0	5	4	5
36	2	1	3	8	Chile	1	4	3	4	4	4	1	4	1	4	3	4	1	2	2	2	2	2	3	4	4	2	3	4	5	2	5	1	4	4	5	5	4	4	4	4	4	3	4	3	1	4	4	4
43	1	1	3	18	Chile	1	4	5	1	1	4	1	5	3	4	2	4	2	5	5	5	1	5	5	2	5	4	4	4	2	5	4	4	4	5	4	4	5	5	5	4	5	5	5	0	0	5	4	5
34	2	1	4	3	Chile	2	4	4	4	4	4	4	2	2	4	3	3	1	4	3	3	3	3	5	3	3	3	1	3	3	5	4	5	2	5	3	3	3	3	2	3	3	2	3	3	5	3	3	2
37	2	1	3	15	Chile	1	5	5	1	1	5	1	5	1	5	1	5	1	5	5	5	1	5	5	1	5	5	5	5	4	5	5	5	5	5	5	5	5	5	5	5	5	5	5	0	0	5	5	5
31	1	1	3	5	Chile	1	5	5	1	1	5	2	5	3	5	1	5	1	3	3	4	1	3	2	5	5	1	4	5	3	2	2	1	3	3	4	3	4	4	1	1	2	3	4	4	2	4	3	5
37	2	1	3	10	Chile	1	5	4	2	4	4	3	5	1	5	2	4	1	5	5	5	1	5	5	2	5	4	4	5	3	5	5	5	5	5	4	4	4	4	4	5	5	5	5	0	0	5	1	1
45	2	1	3	14	Chile	1	4	4	3	1	5	1	5	1	5	2	2	1	5	4	4	1	4	5	4	5	2	4	3	5	4	5	5	5	5	5	5	5	5	5	4	4	5	5	1	1	5	3	4
44	1	1	3	25	Chile	1	4	4	2	4	4	1	3	3	4	2	3	2	2	2	3	3	2	2	4	3	2	1	3	2	1	2	1	2	1	3	3	2	1	3	3	1	2	5	3	4	1	2	2
42	1	1	3	14	Chile	1	5	5	1	1	5	2	5	1	5	1	5	1	5	5	5	1	5	5	2	5	4	4	4	4	4	4	4	4	4	4	5	4	5	4	5	4	5	5	0	0	5	4	5
42	2	1	3	14	Chile	1	5	5	2	2	5	1	5	1	4	1	4	1	5	5	5	1	4	5	2	5	4	4	4	4	4	3	4	5	4	4	4	4	5	3	4	3	5	5	1	0	5	2	4
38	1	1	4	2	Chile	1	5	5	2	2	5	1	4	1	5	1	5	1	5	5	5	4	5	5	1	2	5	4	4	2	4	4	3	5	4	4	5	5	5	4	5	4	5	5	1	0	5	4	5
38	1	1	3	2	Chile	1	5	5	2	1	4	2	5	2	5	2	5	1	5	5	5	1	5	5	1	5	5	4	5	5	5	5	5	4	5	5	5	4	5	4	5	5	5	5	0	0	5	4	4
38	1	1	3	10	Chile	1	5	5	4	3	5	3	5	3	5	3	3	2	4	5	5	1	4	5	1	5	5	4	3	1	4	4	3	4	4	4	4	4	4	3	3	5	5	5	1	0	5	3	4
50	1	1	3	2	Chile	2	4	4	1	1	4	1	4	2	4	1	4	1	5	5	4	2	4	5	2	4	4	3	4	4	4	3	4	4	4	2	4	3	3	3	4	3	2	3	2	1	4	2	2
38	2	1	4	20	Chile	1	4	3	2	1	4	2	5	2	5	2	4	1	4	4	4	1	4	5	2	5	4	4	3	5	5	4	3	5	4	5	5	3	4	4	3	4	5	5	3	1	5	3	5
49	1	1	3	21	Chile	1	4	4	1	1	3	2	4	1	5	1	4	1	4	5	4	1	4	5	3	5	3	4	3	4	4	4	3	3	3	4	3	3	3	3	3	4	5	5	0	0	5	4	5
44	2	1	4	2	Chile	2	4	3	2	3	4	2	5	1	3	2	4	1	4	4	4	2	4	5	2	4	4	5	4	4	4	3	4	4	5	4	4	4	4	3	4	4	1	4	1	1	1	4	5
49	2	1	3	20	Chile	1	5	5	2	1	4	1	4	2	3	2	4	2	5	5	5	1	4	5	1	5	5	4	5	4	4	4	3	4	5	4	3	4	5	4	5	5	5	5	1	0	5	3	5
28	2	3	3	4	Chile	1	5	5	2	2	5	1	5	1	5	2	5	1	5	5	5	1	4	5	1	5	5	5	4	4	3	4	4	5	5	5	4	5	5	3	5	5	5	5	0	0	5	3	5
26	2	1	3	5	Chile	2	5	4	1	2	5	1	5	1	5	1	3	1	4	4	4	1	3	5	1	5	5	4	5	4	5	5	4	4	4	5	4	3	5	3	4	4	5	5	1	0	5	4	5
32	1	1	4	2	Chile	1	5	5	1	5	5	1	5	1	4	1	4	1	4	4	5	4	4	5	1	2	5	3	1	5	5	5	2	4	1	4	0	5	5	1	4	0	1	0	4	0	5	3	4
25	2	1	3	2	Chile	2	4	5	2	1	5	3	5	1	4	4	4	3	5	5	5	1	5	5	1	5	5	4	3	5	5	4	4	4	4	4	4	4	5	5	3	4	5	4	0	0	5	4	5
38	1	1	3	13	Chile	1	4	4	2	1	5	2	5	1	5	1	5	1	5	5	5	1	5	5	2	5	4	4	3	4	4	3	3	4	4	4	5	4	5	3	3	4	5	5	0	1	5	3	4
30	2	1	3	3	Chile	2	5	5	2	2	5	1	5	2	5	2	4	1	4	4	4	1	4	5	2	5	4	4	4	1	3	4	4	3	4	4	4	4	4	3	4	4	4	4	2	1	4	4	4
27	1	1	3	1	Chile	2	4	5	2	3	4	1	4	1	5	3	4	1	4	4	4	3	3	3	4	3	2	1	3	5	4	2	5	4	3	1	4	3	3	3	2	4	3	5	2	1	5	1	5
29	2	1	3	5	Chile	1	4	4	1	4	5	4	5	5	5	1	5	1	5	5	5	1	5	5	1	5	5	5	5	5	4	5	1	5	5	4	5	4	5	5	5	5	5	5	0	0	5	5	5
36	1	1	3	1	Chile	1	4	4	3	3	4	2	4	2	4	3	4	2	4	5	4	1	5	5	2	5	4	3	4	4	5	5	4	4	4	5	4	3	4	4	4	4	5	4	5	0	5	4	4
53	2	1	3	32	Chile	1	5	5	2	2	5	1	5	4	5	3	5	3	4	4	5	1	5	5	1	5	5	4	5	5	5	5	5	5	5	5	5	5	5	5	5	5	4	5	1	0	5	3	4
38	2	1	4	20	Chile	1	4	3	2	1	4	2	5	2	5	2	4	1	4	4	4	1	4	5	2	5	4	4	3	5	5	4	3	5	4	5	5	3	4	4	3	4	5	5	3	1	5	3	5
29	2	1	3	13	Chile	1	5	4	3	4	5	3	5	3	5	3	5	2	3	4	3	3	4	5	2	3	4	4	4	2	3	3	3	4	4	4	4	4	5	3	4	4	3	4	1	1	4	4	4
26	1	1	3	6	Chile	1	5	5	1	1	5	2	5	1	5	1	5	1	5	5	5	1	5	5	2	5	4	5	4	5	5	5	5	5	5	5	4	4	5	4	5	5	5	5	0	0	5	4	5
29	2	3	3	7	Chile	1	5	4	2	2	5	1	5	1	5	1	5	1	5	5	5	2	5	5	1	4	5	4	3	3	4	4	4	4	4	4	4	4	4	3	3	4	5	5	0	0	5	3	5
40	2	1	3	11	Chile	1	4	4	5	4	5	2	5	2	5	5	5	1	2	1	1	4	1	2	5	2	1	1	1	1	1	1	4	2	2	1	2	2	3	1	1	2	1	3	4	2	1	1	1
24	2	3	3	4	Chile	2	5	5	1	2	5	1	5	1	5	5	5	1	3	3	4	1	3	5	2	5	4	3	4	5	3	5	5	3	3	3	1	3	2	5	4	1	4	5	2	0	5	4	5
29	2	1	3	3	colombiana	1	5	5	2	4	5	2	5	1	5	2	5	1	5	5	5	1	5	5	1	5	5	4	5	5	5	5	5	5	4	5	4	5	4	3	4	5	5	5	3	5	5	4	5
26	2	1	3	3	Chile	1	5	5	1	1	4	1	5	1	5	1	5	1	5	4	5	1	3	5	2	5	4	4	4	1	5	5	5	5	5	3	5	5	5	4	5	5	4	5	1	0	4	4	4
34	2	1	3	14	Chile	1	5	5	2	5	5	1	4	1	5	2	4	1	4	5	4	3	5	5	1	3	5	5	4	5	5	5	4	4	3	5	5	3	5	4	4	5	1	0	4	4	5	4	4
30	2	1	3	3	Chile	2	5	5	1	5	5	3	5	2	5	2	5	1	4	4	4	1	3	5	1	5	5	4	5	5	5	5	4	5	3	4	5	5	5	5	5	3	4	5	0	0	4	4	5
24	2	1	3	5	Chile	2	5	4	2	1	5	1	5	1	5	2	5	1	5	5	5	1	5	5	1	5	5	4	5	3	5	5	5	5	5	3	3	5	5	5	5	3	5	5	0	0	5	4	5
25	1	1	2	5	Chile	2	5	5	1	2	5	1	5	1	5	1	5	1	5	5	5	1	5	5	1	5	5	5	5	3	5	5	5	5	5	5	4	5	5	5	5	5	5	5	0	0	5	4	5
28	1	1	3	3	Chile	2	5	5	1	1	5	1	5	1	5	1	5	1	5	5	5	1	5	5	1	5	5	5	5	3	5	5	5	5	4	4	5	5	5	4	5	5	5	5	0	0	5	5	5
28	2	1	3	8	Chile	2	5	5	3	3	5	3	1	2	5	3	5	2	5	5	5	1	4	5	2	5	4	5	5	5	5	4	3	4	5	4	5	5	5	4	5	5	5	5	0	0	5	3	4
22	2	1	3	2	Chile	2	5	5	2	1	5	1	5	1	5	1	5	1	5	5	5	1	5	5	1	5	5	5	5	3	5	5	5	5	4	5	5	5	5	5	5	5	5	5	0	0	5	5	5
18	2	1	2	1	Chile	2	5	5	1	2	5	2	5	1	5	1	5	1	3	5	5	1	5	5	2	5	4	2	4	3	5	5	5	5	5	5	5	5	5	5	5	5	4	5	1	0	5	4	5
28	2	1	3	3	Chile	2	5	5	4	3	5	3	4	3	4	3	4	2	4	4	4	1	4	4	1	5	5	4	5	3	3	3	3	4	5	3	3	3	3	3	3	3	5	5	2	0	5	4	5
27	1	1	3	4	Chile	2	5	5	1	2	5	2	5	1	5	1	5	1	5	4	5	2	5	5	2	4	4	4	5	0	5	4	5	4	4	4	5	4	5	5	5	5	4	4	0	0	5	4	5
48	1	3	3	1	Chile	2	5	5	1	1	5	1	5	1	5	1	5	1	4	4	4	1	4	5	2	5	4	4	4	4	3	4	4	4	4	4	4	3	4	4	4	4	5	5	1	1	5	4	5
32	2	1	3	2	Chile	2	5	5	1	4	5	3	5	1	5	1	5	1	3	3	3	4	4	5	3	2	3	4	5	3	5	3	5	4	4	3	4	3	3	5	5	5	3	5	2	1	4	4	5
29	1	1	3	13	Chile	2	5	4	2	3	4	2	5	1	4	2	4	1	4	4	5	1	4	5	1	5	5	4	4	5	5	3	4	4	4	4	5	4	5	3	4	5	5	5	1	0	4	5	5
30	2	2	3	2	Chile	2	4	4	3	2	5	2	5	1	4	3	5	2	4	3	4	1	3	5	3	5	3	4	2	4	3	3	3	4	4	4	4	3	4	5	3	4	4	2	1	0	4	3	5
31	1	2	3	2	Chile	1	5	5	2	1	5	1	5	2	5	1	5	1	5	5	5	1	5	5	1	5	5	5	4	5	5	4	5	5	5	5	5	5	5	5	5	5	5	5	0	0	5	5	5
27	2	1	3	1	Chile	2	5	4	3	2	5	1	3	3	5	1	4	2	5	4	4	2	5	3	2	4	4	3	4	4	3	3	5	4	5	5	5	3	3	3	4	3	4	5	1	0	5	3	5
36	1	1	3	7	Chile	1	5	4	2	4	5	1	5	1	5	2	4	1	5	5	5	1	5	5	3	5	3	5	5	4	5	5	5	5	5	5	5	5	5	5	5	5	4	5	0	0	5	4	4
29	2	1	3	6	Chile	1	5	5	2	2	5	1	5	2	5	1	5	3	4	4	4	1	4	5	2	5	4	5	4	4	5	4	3	5	5	4	5	4	4	4	4	5	5	5	0	0	5	4	4
33	2	1	3	3	Chile	1	5	5	1	1	5	1	5	1	5	1	5	1	4	5	4	2	4	5	2	4	4	4	5	5	5	4	4	4	4	4	4	5	5	5	5	5	5	5	1	1	5	3	5
31	2	1	3	5	Chile	1	4	4	1	3	5	1	5	2	5	1	5	1	4	4	5	1	4	5	1	5	5	3	3	5	5	3	5	5	4	5	5	5	5	3	2	5	5	5	0	0	5	4	5
29	1	1	3	1	Chile	2	4	5	1	1	5	2	5	1	5	1	5	1	5	5	5	1	5	5	1	5	5	4	4	3	5	3	4	4	4	5	5	5	5	3	4	5	5	5	0	0	5	5	5
30	2	1	3	5	Chile	1	3	4	3	3	3	2	4	1	4	2	4	1	4	4	4	2	4	5	2	4	4	4	2	5	4	4	3	5	4	4	5	1	4	2	3	4	4	5	1	1	4	4	5
22	2	3	3	2	Chile	2	5	4	2	2	4	1	5	1	4	2	4	1	4	4	4	1	3	5	2	5	4	3	4	3	4	5	4	4	3	4	4	1	4	1	4	3	4	4	1	0	4	3	5
55	1	1	3	5	Chile	2	5	4	1	2	5	1	5	2	4	3	4	1	4	5	5	1	4	4	1	5	5	5	4	4	4	4	5	5	5	5	4	4	4	4	4	3	5	5	1	0	5	4	5
40	2	1	4	4	Chile	1	5	5	1	2	4	1	5	1	4	1	1	1	5	5	5	1	4	5	1	5	5	4	4	5	4	4	3	4	5	5	5	5	5	4	4	4	4	5	1	1	5	3	5
58	2	1	3	33	Chile	1	5	5	2	2	5	2	5	1	5	5	5	1	4	4	4	1	4	5	2	5	4	5	5	3	4	3	4	3	3	3	5	5	5	5	5	5	5	5	1	0	5	3	4
74	1	1	3	47	Chile	1	5	5	1	3	5	1	4	1	5	2	5	1	5	5	5	1	4	5	2	5	4	5	4	3	4	2	3	2	3	5	4	5	4	5	3	3	5	5	0	0	5	4	5
40	2	1	3	14	Chile	1	5	4	1	1	5	1	5	1	4	1	4	1	4	5	5	1	4	5	1	5	5	5	4	4	4	5	4	4	4	5	5	4	5	4	4	5	5	5	0	0	5	4	5
37	2	1	3	1	Chile	2	5	5	1	1	4	1	5	1	4	2	4	1	5	5	5	1	5	5	2	5	4	5	4	4	5	5	5	5	4	4	4	4	4	4	4	4	5	5	0	0	5	4	5
40	2	1	3	9	Chile	1	5	4	1	1	4	4	5	1	5	1	5	1	5	4	4	1	5	5	2	5	4	4	5	5	3	5	3	3	5	3	5	5	5	4	4	5	5	5	0	0	5	2	5
25	2	1	3	2	Chile	2	4	5	3	2	5	3	5	2	5	3	2	2	4	5	4	1	3	5	2	5	4	4	4	5	5	3	5	4	5	2	4	3	3	4	5	3	4	4	1	1	5	3	4
52	1	1	3	19	Chile	2	5	4	2	3	4	1	5	1	4	2	4	2	2	2	1	3	3	4	4	3	2	3	3	4	1	4	4	5	5	3	5	4	4	5	3	4	1	4	4	2	5	3	2
30	1	1	3	2	Chile	2	5	5	1	2	4	1	5	2	4	1	4	1	5	5	5	1	5	5	1	5	5	4	5	5	5	5	4	5	4	5	4	5	4	3	5	4	5	5	0	0	5	5	5
41	1	2	3	5	Chile	1	5	5	5	4	5	5	5	5	5	5	5	5	4	4	4	3	3	4	2	3	4	5	3	0	4	2	3	5	4	1	3	4	4	5	5	5	2	5	1	0	4	4	5
50	2	1	3	25	Chile	1	5	5	3	4	4	1	5	3	5	2	5	2	4	4	3	1	3	5	1	5	5	5	4	5	5	3	5	4	4	2	5	5	5	5	5	5	5	5	4	4	4	4	0
41	2	1	3	18	Chile	1	5	5	5	4	5	4	5	4	5	4	4	4	4	4	4	4	4	5	1	2	5	3	3	5	4	5	4	5	5	2	4	4	4	3	3	3	5	5	0	2	3	4	5
38	2	1	3	1	Chile	2	5	5	1	1	5	1	5	1	4	1	5	1	5	5	5	1	5	5	1	5	5	5	5	4	5	5	5	3	4	5	5	5	5	4	5	5	5	5	0	0	5	3	4
36	2	1	3	12	Chile	1	5	5	4	5	4	5	5	5	5	5	3	2	5	5	5	1	5	5	1	5	5	4	3	5	4	5	4	5	5	5	5	5	5	4	5	5	5	5	0	0	5	4	5
44	2	1	4	16	Chile	1	4	3	1	1	4	1	4	1	4	1	4	3	3	2	3	2	3	3	4	4	2	3	2	5	4	4	3	4	4	4	2	3	3	4	3	4	4	5	3	2	3	1	4
41	2	1	3	15	Chile	1	5	5	2	1	5	2	5	2	3	2	3	3	4	4	4	1	4	5	1	5	5	5	1	2	4	5	5	5	2	2	3	1	4	4	1	4	4	5	0	0	5	5	5
41	2	1	3	19	Chile	1	5	5	2	2	3	4	5	2	5	2	5	2	4	4	4	2	4	5	1	4	5	5	4	4	5	5	4	5	5	3	5	4	5	4	5	5	5	5	0	0	5	4	4
31	2	1	3	4	Chile	1	5	4	3	3	4	3	4	3	4	5	3	2	4	3	4	3	3	4	4	3	2	3	4	4	2	4	4	2	3	4	2	2	3	2	4	2	2	5	3	0	2	1	1
21	2	1	2	1	Chile	2	5	5	1	1	5	2	5	1	4	1	5	1	4	5	4	1	4	5	1	5	5	4	5	5	5	3	4	4	3	4	5	5	4	4	4	5	5	5	1	1	5	4	5
30	2	1	3	6	Chile	1	5	5	1	1	5	1	5	1	5	1	5	1	5	5	5	1	4	5	1	5	5	4	5	5	5	4	5	5	5	5	5	5	5	5	5	5	5	5	0	0	5	4	4
55	2	1	3	15	Chile	2	4	4	2	2	4	2	4	1	5	3	4	2	4	3	4	2	3	5	2	4	4	4	4	3	5	3	5	4	5	4	4	3	3	4	4	4	3	5	1	1	4	4	5
37	2	1	3	9	Chile	2	5	4	4	4	4	3	5	3	5	3	5	3	2	2	1	5	2	2	5	1	1	1	1	1	5	0	4	2	0	2	1	1	2	4	1	4	1	2	1	5	1	1	2
43	1	1	4	1	Chile	2	5	5	3	4	5	4	5	3	5	3	5	3	5	5	5	3	5	5	3	3	3	4	5	4	5	5	5	5	5	5	5	5	5	4	4	5	4	5	0	0	5	3	5
30	1	1	3	10	Chile	1	5	5	3	3	4	1	4	1	4	1	3	1	4	4	4	2	4	5	3	4	3	3	3	3	3	3	3	3	3	3	3	3	3	3	3	3	4	3	1	0	5	3	2
40	2	1	3	13	Chile	1	5	5	3	3	5	3	5	3	5	2	5	1	4	5	5	2	5	5	2	4	4	5	5	4	4	5	5	5	4	5	5	3	5	3	5	5	1	5	0	0	5	4	3
28	2	1	3	3	Chile	2	5	4	1	1	3	1	4	1	4	1	1	1	4	5	5	1	4	5	1	5	5	4	4	5	1	4	4	4	4	3	4	4	4	1	3	4	4	5	0	0	5	4	5
39	2	1	3	18	Chile	1	5	5	2	2	5	2	5	2	5	2	5	2	3	3	4	4	2	3	3	2	3	4	3	5	4	2	3	5	5	2	5	5	5	5	5	3	2	5	3	1	4	5	5
30	2	2	3	1	Chile	2	3	4	2	3	5	1	5	3	5	1	5	1	4	4	4	1	4	4	2	5	4	2	2	2	4	3	5	2	5	2	5	2	4	4	4	4	4	5	1	1	4	4	5
47	2	2	3	2	Chile	1	5	4	1	1	4	1	4	1	4	1	5	1	4	4	4	1	4	5	2	5	4	4	3	4	3	5	4	3	4	5	3	4	3	3	4	4	4	5	3	0	5	3	4
28	2	1	3	3	Chile	2	5	5	1	1	5	1	5	1	5	1	2	1	5	5	5	1	5	5	1	5	5	4	5	5	5	5	5	5	5	5	5	5	5	5	5	5	5	5	0	0	5	4	5
72	1	1	3	55	Chile	1	4	4	2	2	4	2	4	2	3	2	3	2	4	4	3	2	3	5	3	4	3	3	2	2	4	4	3	4	3	4	4	1	4	3	3	3	4	5	2	1	5	3	3
37	2	1	3	9	Chile	1	5	4	3	3	4	2	5	3	4	3	3	1	4	4	4	2	4	5	3	4	3	3	5	5	4	3	2	5	5	3	5	4	5	5	5	5	4	5	1	0	4	3	4
33	2	1	3	1	Chile	2	5	5	2	4	4	1	5	3	5	3	3	1	5	5	5	2	4	5	3	4	3	2	2	1	5	4	4	3	4	4	4	5	4	3	4	4	5	5	0	0	5	2	4
40	2	1	3	6	Chile	1	5	4	2	1	5	1	5	2	4	2	5	5	4	4	4	4	4	5	2	2	4	4	5	2	4	3	4	4	4	4	5	4	5	3	5	5	4	5	0	1	5	4	5
39	2	1	3	18	Chile	2	5	5	1	1	5	1	5	1	5	1	5	1	5	5	5	1	5	5	4	5	2	4	5	5	4	4	4	5	4	2	5	5	5	5	5	5	5	0	0	0	5	4	5
50	1	1	3	20	Chile	1	5	4	2	2	4	3	4	3	5	2	5	2	3	2	4	4	2	3	3	2	3	2	4	3	4	4	1	2	1	4	3	4	4	4	2	4	4	5	2	0	1	2	4
72	1	1	3	55	Chile	1	4	4	2	2	4	2	4	2	3	2	3	2	4	4	3	2	3	5	3	4	3	3	2	2	4	4	3	4	3	4	4	1	4	3	3	3	4	5	2	1	5	3	3
72	1	1	3	49	Chile	1	4	4	2	1	3	2	4	1	4	2	3	2	4	4	4	1	4	4	2	5	4	2	3	5	3	4	4	4	4	4	3	4	3	3	3	2	4	5	1	0	5	3	5
43	1	1	3	15	Chile	1	4	4	2	1	4	1	4	2	4	2	3	2	4	4	4	1	4	4	1	5	5	3	4	5	3	5	4	4	4	4	4	3	4	4	4	4	5	5	1	0	5	4	4
54	1	1	3	22	Chile	1	5	5	1	1	5	1	4	2	5	2	5	1	3	4	4	3	4	4	1	3	5	5	4	3	4	4	0	5	4	5	5	5	5	5	5	5	5	5	0	0	2	5	5
62	1	1	3	4	Chile	2	5	4	2	2	3	1	4	2	4	3	4	2	3	3	3	3	3	5	3	3	3	3	4	3	1	2	1	3	3	3	3	1	3	4	5	1	2	5	2	1	4	2	4
37	1	1	3	1	Chile	2	5	5	1	1	5	1	5	1	5	1	5	1	5	5	5	1	5	5	1	5	5	5	5	0	5	4	5	5	5	5	5	5	5	5	5	5	5	5	0	0	5	5	5
45	2	1	3	2	Chile	2	5	5	1	1	1	1	4	1	5	4	5	1	2	2	3	4	2	4	4	2	2	3	2	3	3	3	4	4	3	1	3	1	1	1	1	1	4	5	4	2	2	4	4
51	1	1	3	7	Chile	1	4	4	2	2	4	1	4	2	4	2	4	2	3	3	3	3	3	4	4	3	2	2	3	5	2	3	1	4	3	4	4	2	4	2	4	3	4	5	1	1	2	2	1
71	1	1	3	52	Chile	1	5	5	1	2	5	1	5	1	4	1	4	1	5	5	5	1	5	5	1	5	5	1	5	5	4	5	5	5	5	5	5	5	5	3	5	5	5	5	0	0	5	4	5
63	2	1	3	39	Chile	1	4	5	2	2	4	4	5	4	4	2	5	3	2	2	4	5	1	1	1	1	5	4	3	5	3	5	1	5	5	4	3	3	4	4	4	3	2	5	4	1	1	4	2
34	1	1	3	5	Chile	2	4	2	4	4	4	5	3	4	4	4	4	3	3	3	3	4	3	3	5	2	1	4	3	4	2	3	3	3	2	4	2	2	2	4	2	1	4	4	4	4	1	1	4
72	1	1	4	30	Chile	1	5	5	1	1	5	3	5	1	5	1	4	1	3	3	3	4	3	3	3	2	3	5	2	5	4	3	2	4	4	1	4	3	4	5	3	3	4	5	4	0	1	1	5
33	2	1	4	10	Chile	1	5	5	1	1	4	1	5	1	5	1	5	1	4	4	4	1	4	5	3	5	3	4	3	5	5	5	5	5	4	4	5	4	5	3	4	5	5	5	0	0	5	3	5
39	1	1	3	10	Chile	1	5	4	3	1	4	1	5	3	5	3	5	1	5	5	5	1	5	5	1	5	5	4	3	5	5	3	5	4	4	3	5	4	5	1	2	5	4	5	0	0	5	4	5
71	1	1	3	27	Chile	1	5	4	2	1	5	1	5	1	5	2	4	2	5	4	5	1	4	5	2	5	4	5	5	5	5	5	3	5	4	4	4	5	5	4	5	5	4	5	0	0	5	3	4
31	2	1	3	2	Chile	2	5	5	4	4	4	2	5	1	5	3	4	2	3	3	4	4	4	3	4	2	2	3	4	2	4	2	3	2	4	1	3	3	2	4	4	2	3	5	3	1	3	2	2
[truncated: 38 more columns]
